# Supplementary material for: Genetic mapping of legume orthologs reveals high conservation of synteny between lentil species and the sequenced genomes of Medicago and chickpea
Source: Front Plant Sci. 2014 Dec 5;5:676. doi: 10.3389/fpls.2014.00676 (PMC4256995; doi:10.3389/fpls.2014.00676)
Supplement: Supplementary file 1 [file Table1.XLSX]

## Sheet: A - all SNPs
TOG Contigs	SNP Position	Eston	CDC Redberry	L01-827a	IG 72815
TOG893999	61		A		G
TOG893999	118		G		A
TOG893999	220		A		G
TOG893999	251		T		A
TOG893999	289		T		A
TOG893999	329		C		T
TOG893999	350		C		T
TOG893999	451		C		A
TOG893999	484		C		T
TOG893999	563-564		Indel		Indel
TOG893999	599		T		A
TOG893999	675-679		Indel		Indel
TOG894002	27		T		C
TOG894002	126	T	T	C	T
TOG894002	173	T	T	T	C
TOG894002	183	A	T	A	A
TOG894002	240	T	T	C	C
TOG894002	276	C	C	T	C
TOG894002	297	C	C	C	T
TOG894002	334	G	G	A	A
TOG894002	496	A	A	T	T
TOG894002	530	C	C	G	C
TOG894007	38			G	A
TOG894007	104			Indel	C
TOG894007	107-110			Indel	Indel
TOG894007	385			T	C
TOG894007	426	A		G	G
TOG894007	444-458	Indel		Indel	Indel
TOG894007	462	C		T	C
TOG894007	478			T	C
TOG894007	482	A		C	A
TOG894007	529	T		A	A
TOG894007	639	T		A	A
TOG894007	646	T		A	T
TOG894007	659	A		G	G
TOG894007	734	T		A	A
TOG894007	740	A		G	G
TOG894007	162			C	A
TOG894011	81	T	T	C	T
TOG894011	86	T	T	G	G
TOG894011	94	A	A	T	T
TOG894011	103	T	T	G	G
TOG894011	108	A	A	G	G
TOG894011	138	A	A	T	T
TOG894011	232	T	T	C	C
TOG894011	249	A	A	G	G
TOG894011	265	C	C	A	A
TOG894011	462	G	G	T	T
TOG894011	493-494	MNP	MNP	MNP	MNP
TOG894011	519-520	Indel	Indel	Indel	Indel
TOG894011	522	T	T	A	A
TOG894011	531-537	Indel	Indel	Indel	Indel
TOG894011	562	T	T	C	C
TOG894018	132-133	Indel	Indel	Indel	Indel
TOG894018	234	T	T	C	C
TOG894018	349	T	T	A	A
TOG894018	425	C	T	T	T
TOG894018	544	G	G	A	A
TOG894018	565	T	T	G	G
TOG894022	567-568	MNP	MNP
TOG894022	636	G	T	G	G
TOG894022	721	G	A	G	G
TOG894022	845	G	T	G	G
TOG894022	1092-1102	MNP	MNP	MNP	MNP
TOG894022	1175	A	T	A	A
TOG894029	1057-1059			Indel	Indel
TOG894029	1100-1102		MNP	MNP	MNP
TOG894029	1376	T	T	T	G
TOG894029	1393-1400	Indel		Indel	Indel
TOG894029	1405	A	A	A	G
TOG894029	1408	C	C	C	A
TOG894029	1431	G	G	G	C
TOG894029	1440-1454	MNP	MNP	MNP	Indel
TOG894037	261	C	C	A	A
TOG894037	267	C	C		T
TOG894037	276-277	MNP	MNP	MNP	MNP
TOG894037	283	T	T	C	C
TOG894037	444	C	C	A	A
TOG894037	572	T	T	C	T
TOG894038	107-109	MNP	MNP	MNP	MNP
TOG894038	133	T	T	T	A
TOG894038	159	G	G	A	A
TOG894038	189	C	C	T	T
TOG894038	197	T	T	T	C
TOG894038	334	G	G	T	G
TOG894038	349-351	MNP	MNP	MNP	MNP
TOG894038	375	T	T	T	C
TOG894038	393	G	G	T	G
TOG894038	478	G	C	C	G
TOG894038	509	A	A	G	A
TOG894038	554	G	G	A	G
TOG894043	174	A	A	A	G
TOG894043	185	A	A	C	A
TOG894043	205	C	C	T	C
TOG894043	234	A	A	G	A
TOG894044	34	T		C	C
TOG894044	47-48	Indel	Indel	Indel
TOG894044	122	A	A	G	G
TOG894044	117	A	A	G	G
TOG894044	171	T	T	C	C
TOG894044	261	C	C	T	T
TOG894044	290	T	T	C	C
TOG894044	307	T	T	G	G
TOG894044	333	A	A	T	T
TOG894044	340	A	A	G	G
TOG894044	340	G	G	T	T
TOG894044	354	T	T	G	G
TOG894044	357	C	C	A	A
TOG894044	410-411	Indel	Indel	Indel	Indel
TOG894044	405	A	A	T	T
TOG894044	410	C	C	T	T
TOG894044	467-469	MNP	MNP	MNP	MNP
TOG894044	476	C	C	T	C
TOG894044	474	A	A	C	C
TOG894044	500-503	Indel	Indel	Indel	Indel
TOG894044	513	T	T	C	C
TOG894044	510	G	G	A	A
TOG894044	518-519	MNP	MNP	MNP	MNP
TOG894044	514	T	T	C	C
TOG894044	528	T	T	G	G
TOG894044	568	A	A	C	C
TOG894044	582	G	G	A	A
TOG894044	603-605	MNP	MNP	MNP	MNP
TOG894044	604	A	A	G	G
TOG894044	674	C	C	A	A
TOG894044	699	C	C	T	T
TOG894044	767	T	T	G	G
TOG894044	788-790		Indel	Indel	Indel
TOG894044	806		C	T
TOG894044	839-840		Indel	Indel	Indel
TOG894044	867		A	T
TOG894052	866	A	G
TOG894056	665	A	T		A
TOG894056	703	A	A	T	A
TOG894056	731-733	Indel	Indel	Indel	Indel
TOG894056	750	A	G	G	A
TOG894056	772	G	G	G	T
TOG894056	787	C	G	C	C
TOG894056	828	T	C	T	T
TOG894056	860	G	A	G	G
TOG894056	898	G	A	G	G
TOG894056	920	T	T	C	C
TOG894056	1134-1135	MNP		MNP
TOG894056	975	T	T	C	C
TOG894056	1178	T		G
TOG894056	1182	C		G
TOG894056	1215	C		A
TOG894056	1038	T	C	T	T
TOG894056	1222-1223	Indel		Indel
TOG894056	1047	C	C	T	T
TOG894056	1055	C	C	T	T
TOG894056	1086	T	T	C	C
TOG894056	1341		A	C
TOG894056	1205	C	C	T	T
TOG894056	1224	C	C	C	T
TOG894056	1248	T	T	T	C
TOG894056	1285	T	T	A	T
TOG894056	1331	Indel	Indel		Indel
TOG894056	1469	T	T	C	C
TOG894056	1532	T	C	T	T
TOG894056	1541	C	C	T	T
TOG894056	1549	C	C	T	T
TOG894056	1580	T	T	C	C
TOG894056	1613	G	G	C	C
TOG894056	1640	A	A	G	G
TOG894056	1689	A	A	A	G
TOG894056	1715	A	A	A	G
TOG894056	1733	A	G	G	G
TOG894056	1802	G	G	C	G
TOG894060	49-51	MNP	MNP	MNP	MNP
TOG894060	59	T	T	C	C
TOG894060	64	T	T	A	A
TOG894060	97	T	T	T	C
TOG894060	111	C	C	T	T
TOG894060	138	A	A	A	G
TOG894060	150-160	Indel	Indel	Indel	Indel
TOG894060	171	C	C	C	T
TOG894060	174	T	T	A	A
TOG894060	333	A	A	G	G
TOG894060	372	G	G	A	A
TOG894060	386	T	T	T	C
TOG894060	414	MNP	MNP	MNP	MNP
TOG894060	451	T	T	C	T
TOG894060	525	T	T	T	C
TOG894060	548	MNP	MNP	MNP	MNP
TOG894061	86			A	G
TOG894061	203			T	C
TOG894061	337			C	T
TOG894063	635			T	A
TOG894064	129	G	G	A	A
TOG894064	160	A	A	G	G
TOG894064	263	C	C	T	T
TOG894064	279	A	A	A	G
TOG894064	288	T	T	T	C
TOG894064	611	C	C	T	C
TOG894064	676	T	T	G	G
TOG894064	748-750	MNP	MNP	MNP	MNP
TOG894070	465	G		A
TOG894070	500	G		A
TOG894070	641-642	Indel		Indel
TOG894070	709	T		A
TOG894070	743	C		T
TOG894070	756	C		T
TOG894098	173	C	C	T	T
TOG894098	284	C	C	T	T
TOG894098	457	T	T	G	G
TOG894098	643	G	G	A	A
TOG894101	101	A	A	T	A
TOG894101	111	T	T	A	A
TOG894101	114	G	G	A	G
TOG894101	151	T	T	C	T
TOG894101	169-170	Indel	Indel	Indel	Indel
TOG894101	181	T	T	C	T
TOG894101	201-203	Indel	Indel	Indel	Indel
TOG894141	85	A	A	C
TOG894141	94	G	G	A
TOG894141	101-102	Indel	Indel	Indel
TOG894141	114	A	A	G
TOG894141	132	G	G	A
TOG894141	259	T	T	C
TOG894141	418	C	C	T
TOG894148	1025		G	A	A
TOG894148	1087	C	T	T	T
TOG894148	1110-1115		MNP	MNP
TOG894148	1121	A	A	G	A
TOG894148	1175		A	A	T
TOG894148	1270		G	T	G
TOG894148	1386			C	T
TOG894148	1461	C	T		C
TOG894148	1486-1487	Indel	Indel		Indel
TOG894148	1504	C	T		C
TOG894148	1582	T	T		C
TOG894148	1636	A	A		C
TOG894153	97-106	MNP		MNP	MNP
TOG894153	110-118	MNP		MNP	MNP
TOG894153	121	A		A	G
TOG894153	125-127	MNP		MNP	MNP
TOG894153	130	G		G	A
TOG894153	137-145	MNP		MNP	MNP
TOG894153	148-151	MNP		MNP	MNP
TOG894153	270	G		G	A
TOG894153	299-301	MNP		MNP	MNP
TOG894153	363	C		T	T
TOG894153	702	G		A	G
TOG894153	785	T		A	A
TOG894153	891	A		A	C
TOG894153	897	A		G	G
TOG894153	1032	T		G	G
TOG894153	1167	Indel		Indel	Indel
TOG894153	1196	Indel		Indel	Indel
TOG894169	60-62	Indel	Indel	Indel	Indel
TOG894169	70	C	C	T	T
TOG894169	102	C	C	A	A
TOG894169	166	T	T	C	C
TOG894169	228	T	T	G	G
TOG894169	240	T	T	C	C
TOG894169	263	T	T	C	C
TOG894169	275	A	A	C	C
TOG894169	302-303	MNP	MNP	MNP	MNP
TOG894169	311	A	T	T	T
TOG894171	63	T	T	C	C
TOG894171	136	T	T	A	A
TOG894171	191	A	A	T	T
TOG894171	205	G	G	A	A
TOG894171	232-245	Indel	Indel	Indel	Indel
TOG894171	317	T	T	G	G
TOG894171	339	G	G	T	T
TOG894171	342-392	MNP	MNP	MNP	MNP
TOG894171	427	A	A	G	G
TOG894171	466	G	G	A	A
TOG894171	496		T	A	T
TOG894171	514-516	Indel	Indel	Indel	Indel
TOG894171	519-525	MNP	MNP	MNP	MNP
TOG894171	528-531	Indel	Indel	Indel	Indel
TOG894171	565	T	T	C	C
TOG894171	659	T	T	A	A
TOG894171	664	T	T	G	G
TOG894171	955	T	T	C	C
TOG894171	1007-1008	Indel	Indel	Indel	Indel
TOG894192	239		C	T	C
TOG894192	475	A	A	T	A
TOG894192	478		G	A	G
TOG894192	481-536		MNP	MNP	MNP
TOG894192	547		C	G	C
TOG894192	557		C	C	T
TOG894192	598	A	A	T	A
TOG894192	639	A	A	A	G
TOG894192	654	G	G	G	T
TOG894192	737	C	C		G
TOG894192	748	A	A	A	C
TOG894192	775-776	Indel		Indel	Indel
TOG894192	797	C	T	T	C
TOG894196	52	G	G	G	A
TOG894196	78	A	A	T	T
TOG894196	103	C	C	A	C
TOG894196	164	G	G	A	A
TOG894196	194	G	G	G	A
TOG894196	227	T	T	A	T
TOG894196	253	G	G	A	G
TOG894196	299	G	G	A	G
TOG894196	300	G	G	T	T
TOG894196	325	Indel	Indel	Indel	Indel
TOG894196	350	C	C	A	C
TOG894196	368	A	A	G	A
TOG894196	410	T	T	A	T
TOG894196	411	G	G	A	A
TOG894196	441	G	G	A	G
TOG894196	474	T	T	A	T
TOG894196	500	G	G	A	G
TOG894196	547	G	G	T	T
TOG894201	116-117	Indel		Indel
TOG894201	221	T		C	C
TOG894201	250	C	C	T
TOG894201	270	T	T	C
TOG894201	419	G	G	A
TOG894201	470	Indel	Indel	Indel	Indel
TOG894201	480	A	T	A	A
TOG894201	554	G	T	T	T
TOG894201	613	A	A	T	T
TOG894201	658	G	G	C	C
TOG894201	716	Indel	Indel	Indel	Indel
TOG894201	799	G	A	G	G
TOG894201	835	C	C	T	T
TOG894201	880	T	T	C	C
TOG894201	894-902	MNP	MNP	MNP	MNP
TOG894201	972	A	A	G	A
TOG894201	978	G	G	A	G
TOG894201	1020	T	G	T
TOG894201	1030	C	C	T	T
TOG894201	1090	T	T	A	A
TOG894201	1124	G	G	G	A
TOG894201	1127	T	A	T	T
TOG894201	1266	A	A	T
TOG894201	1269	T	T	C
TOG894201	1273-1302	MNP	MNP	MNP
TOG894201	1305-1321	MNP	MNP	MNP
TOG894201	1327-1345	MNP		MNP
TOG894201	1350-1380	MNP	MNP	MNP	MNP
TOG894201	1426	G	G	A	G
TOG894224	438	T	T	A
TOG894226	17	A	T	T
TOG894226	97	T	T	A	T
TOG894226	121	T	T	A
TOG894226	189	G	C	C	C
TOG894226	212	G	C	C
TOG894226	238	T	A	T	T
TOG894226	247-253	Indel	Indel	Indel	Indel
TOG894226	261	T	A	T
TOG894226	305	T	C	T	T
TOG894226	308	T	T	A	T
TOG894226	312-314	Indel	Indel	Indel	Indel
TOG894226	321	T	C	T
TOG894226	333	T	T	C	T
TOG894226	324	T	T	A
TOG894226	331-333	Indel	Indel	Indel
TOG894226	354-355	Indel	Indel	Indel	Indel
TOG894226	349	T	T	C
TOG894226	371-372	T	G	T
TOG894226	390	G	T	T	T
TOG894226	406	G	T	T
TOG894226	434	T	T	T	C
TOG894226	460-461	MNP	MNP	MNP	MNP
TOG894226	483	T	A	A	A
TOG894226	477	A	G	A
TOG894226	501	G	G	G	A
TOG894226	499	T	A	A
TOG894226	524-528	MNP	MNP	MNP	MNP
TOG894226	531-537	MNP	MNP	MNP	MNP
TOG894226	540-545	MNP	MNP	MNP
TOG894226	548-553	MNP	MNP	MNP
TOG894226	613	T	T	T	C
TOG894226	681	Indel	Indel	Indel	Indel
TOG894226	828	A	G	G	G
TOG894226	943	A	T		A
TOG894236	136	G	G	T	T
TOG894236	161	T	T	T	A
TOG894236	178-179	Indel	Indel	Indel	Indel
TOG894236	235-239	Indel	Indel	Indel	Indel
TOG894248	112	C	C	G
TOG894248	258	T	T	C
TOG894248	315	A	A	T
TOG894248	436	A	A	G
TOG894248	446	G	G	A
TOG894248	457	G	G	A
TOG894248	472	A	A	G
TOG894248	570	T	T	C
TOG894248	618	G	G	A
TOG894248	1020	C		T
TOG894248	1102	Indel	Indel
TOG894248	1218		C	T
TOG894248	1440-1454	Indel	Indel	Indel
TOG894248	1457-1462	Indel	Indel	Indel
TOG894248	1478	C	C	T
TOG894248	1482	C	C	T
TOG894248	1519	A	A	G
TOG894248	1549	T	T	G
TOG894248	1596	T	T	G
TOG894248	1645	T	T	G
TOG894248	1725	T	T	A
TOG894248	1834-1836	Indel	Indel	Indel
TOG894254	23	G	G	A	G
TOG894254	41	A	A	G	G
TOG894254	66	G	G	A	G
TOG894254	94	G	G	G	A
TOG894254	114	C	C	C	A
TOG894254	143-144	Indel	Indel	Indel	Indel
TOG894254	178	C	C	T	T
TOG894254	183	G	G	A	A
TOG894254	194	T	T	C	T
TOG894254	235	C	C	T	C
TOG894254	306	T	T	T	A
TOG894254	336	G	G	T	G
TOG894254	413	C	C	A	C
TOG894254	539	C	C	A	C
TOG894257	140	T		T	C
TOG894257	286	A		T	T
TOG894257	313	T		A	A
TOG894257	330-331	MNP		MNP	MNP
TOG894257	340	T		T	C
TOG894257	348	G		A	A
TOG894257	358	Indel		Indel	Indel
TOG894259	122	Indel	Indel	Indel	Indel
TOG894259	131	T	T	G	G
TOG894259	261	A	A	G	A
TOG894259	292	T	T	G	T
TOG894259	330	A	A	A	T
TOG894259	374	C	T	T	T
TOG894259	383	Indel	Indel	Indel	Indel
TOG894259	390	T	G	G	G
TOG894259	396	G	G	G	C
TOG894262	1207		C	T
TOG894262	1263		Indel	C
TOG894262	1272		C	G
TOG894262	1352		C	T
TOG894263	50	A	A	G
TOG894263	231	A	A	G	A
TOG894263	236	T	T	C	T
TOG894263	260-261	A	A	G	G
TOG894263	270		A	A	T
TOG894263	325-328	Indel	Indel	Indel	Indel
TOG894263	367	T	T	C	C
TOG894263	462	MNP	MNP	MNP	Indel
TOG894263	545	T	T	A	A
TOG894263	569	A	A	A	G
TOG894263	644	T	T	T	C
TOG894265	784	A	A		G
TOG894265	862	A	A		G
TOG894265	895	C	C		T
TOG894265	940	C	C		T
TOG894265	958-960	MNP	MNP		MNP
TOG894265	976	T	T		C
TOG894265	1580	C	C		T
TOG894265	1586	A	A		G
TOG894265	1592	G	G		A
TOG894265	1595	A	A		T
TOG894265	1616	G	G		A
TOG894265	1625	T	T		C
TOG894265	1647	T	T		C
TOG894265	1671	G	G		A
TOG894265	1677	A	A		G
TOG894265	1683-1684	Indel	Indel		Indel
TOG894265	1715	A	A		T
TOG894265	1728	G	A		A
TOG894265	1735-1737	Indel	MNP		MNP
TOG894265	1744	Indel	Indel		Indel
TOG894267	594	T		C
TOG894267	650-652	Indel		Indel
TOG894267	655	T		A
TOG894270	43	A	A	C
TOG894270	67	A	A	G	G
TOG894270	87	C	C	T	T
TOG894270	144	T	T	C	C
TOG894270	167-169	MNP	MNP	MNP	MNP
TOG894270	175-177	Indel	Indel	MNP	MNP
TOG894270	211-213	MNP	MNP	MNP
TOG894270	222	A	A	T	T
TOG894270	259	T	T	A
TOG894270	291	G	G	A
TOG894270	379	Indel	Indel	Indel
TOG894270	397	T	T	C
TOG894270	485	T	T	C
TOG894270	494	G	G	T
TOG894270	607-612	MNP	MNP	MNP	MNP
TOG894270	666	A	A	G
TOG894270	705		G	A
TOG894270	733	G	A
TOG894270	816	Indel	Indel	Indel	Indel
TOG894270	844	A	A	A	T
TOG894270	867	T	C	C	C
TOG894270	880		C	T	T
TOG894270	934		C	T	T
TOG894270	956		T	G	G
TOG894270	985	A	A	G	G
TOG894270	1164-1166	MNP	MNP	MNP	MNP
TOG894270	1174	A	A	G	G
TOG894270	1218	G	G	A	A
TOG894270	1328-1329	Indel	Indel	Indel	Indel
TOG894279	87-98		Indel	Indel	Indel
TOG894279	151-173	MNP	MNP	MNP	MNP
TOG894279	230	C	C		G
TOG894279	252	A	A	T	T
TOG894279	258-262	Indel	Indel	Indel	Indel
TOG894308	91-109	MNP	MNP	MNP	MNP
TOG894308	114-127	MNP	MNP	MNP	MNP
TOG894308	130-138	MNP	MNP	MNP	MNP
TOG894308	141-143	MNP	MNP	MNP	MNP
TOG894308	146-148	MNP	MNP	MNP	MNP
TOG894308	151-165	MNP	MNP	MNP	MNP
TOG894308	188-189	MNP	MNP	MNP	MNP
TOG894308	216	G	G	G	A
TOG894308	223	Indel	Indel	Indel	Indel
TOG894308	227-228	MNP		MNP	MNP
TOG894308	927	C	G
TOG894308	266	G	G	G	A
TOG894308	280	A	A	C	C
TOG894308	1011	G	A
TOG894308	411	T	G	G	G
TOG894308	415	T	T	A	T
TOG894308	424	A	C	C	C
TOG894308	438	A		G	A
TOG894308	441	G		T	T
TOG894308	472	A	C	A	A
TOG894308	479	A	A	G	A
TOG894308	502	C	T	T	T
TOG894308	1497	T	G		G
TOG894308	1510	A	C		C
TOG894308	1527	G	T		T
TOG894308	1544-1545	MNP	MNP		MNP
TOG894308	1558	A	C		A
TOG894308	1588	C	T		T
TOG894308	1616-1619	MNP	MNP		MNP
TOG894308	1641	A	G		A
TOG894308	1655-1656	MNP	MNP		MNP
TOG894314	949	A	A	C
TOG894314	1028	T	T	C
TOG894314	1272	T	T	T	C
TOG894314	1276	G	G	A	A
TOG894314	1348-1351	MNP	MNP		MNP
TOG894320	95-98	Indel	Indel	Indel	Indel
TOG894320	136	C	C	T	C
TOG894320	156	Indel	Indel	Indel	Indel
TOG894320	319	C	C	T	C
TOG894320	338	A	A	C	A
TOG894320	355	A	A	T	A
TOG894320	371	A	A	A	T
TOG894321	62	A		T
TOG894321	68	G		T
TOG894321	218-250	Indel		Indel
TOG894321	402	A		T
TOG894321	510	C		A
TOG894321	516	C		A
TOG894321	549	A		T
TOG894321	561-562	Indel		Indel
TOG894321	661	G		A
TOG894321	807	G		A
TOG894338	403	T		C	T
TOG894338	523	T		T	C
TOG894338	535-537	MNP		MNP
TOG894338	581	T		G	T
TOG894338	649	A		G	A
TOG894351	864-880	MNP		MNP	MNP
TOG894351	911	T	T	T	C
TOG894351	936	Indel	Indel	Indel	Indel
TOG894351	975	C	C	G	G
TOG894351	978	G	G	T	T
TOG894351	990	Indel	Indel	Indel	Indel
TOG894351	1069	C	C	T	T
TOG894351	1078	G	G	A	G
TOG894351	1082	C	C	G
TOG894351	1098-1099	Indel	Indel	MNP	MNP
TOG894351	1119	C	C	T	C
TOG894351	1176	T	T	C	T
TOG894351	1197-1198	Indel	Indel	Indel	Indel
TOG894351	1231	Indel	Indel	Indel	Indel
TOG894351	1235	A	A	G	G
TOG894357	68-72	Indel	Indel	Indel	Indel
TOG894357	97	A	A	G	A
TOG894357	165	C	C	T	T
TOG894357	229	G	G	A	G
TOG894357	242	T	T	A	T
TOG894357	248	G	G	C	G
TOG894357	361	C	C	T	C
TOG894357	365	G	G	T	G
TOG894357	386	T	T	A	A
TOG894358	26	T	T	A	A
TOG894358	219	C	C	T	T
TOG894358	251	T	T	A	A
TOG894358	339	G	G	A	G
TOG894358	378-382	Indel	Indel	Indel	Indel
TOG894358	385-398	Indel	Indel	Indel	Indel
TOG894358	402-406	Indel	Indel	Indel	Indel
TOG894358	412-418	Indel	Indel	Indel	Indel
TOG894358	443	A	A	A	G
TOG894358	464	Indel	Indel	Indel	Indel
TOG894358	585	T	T	G	T
TOG894358	607	C	C	T	T
TOG894358	670	G	G	G	C
TOG894358	722	A	A	T	T
TOG894358	816	Indel	Indel		Indel
TOG894383	840	G	G	A	A
TOG894383	877-881	MNP	MNP	MNP	MNP
TOG894383	887	T	T	A	A
TOG894383	937-939	MNP	MNP	MNP	MNP
TOG894383	1029	T	T	G	G
TOG894383	1045	C	C	G	G
TOG894383	1055-1056	MNP	MNP	MNP	MNP
TOG894383	1062	G	G	A	A
TOG894383	1076-1077	MNP	MNP	MNP	MNP
TOG894383	1085	Indel	Indel	Indel	Indel
TOG894383	1095	Indel	Indel	Indel	Indel
TOG894383	1129	C	C	T	T
TOG894383	1258	T	T	T	G
TOG894383	1309	Indel	Indel	Indel	Indel
TOG894393	88			C	T
TOG894393	225		A	G	A
TOG894393	239		A	G
TOG894393	376			Indel	Indel
TOG894393	804		A	G	G
TOG894393	1060			C	A
TOG894408	413-416	Indel	Indel	Indel
TOG894408	422-424	Indel	Indel	Indel
TOG894408	432	A	A	T
TOG894408	482	G	G	T
TOG894408	605	G	G	A
TOG894408	608	G	G	T
TOG894408	617	A	A	T
TOG894408	642	Indel	Indel	Indel
TOG894408	704	A	A	G
TOG894408	709	C	C	T
TOG894415	120	C	C	T	T
TOG894415	174	C	C	T	T
TOG894415	188	Indel	Indel	Indel	Indel
TOG894415	193	A	A		G
TOG894415	218	T	T	A	A
TOG894415	274	T	T	A	A
TOG894415	328	C	C	A	A
TOG894415	365	G	G	G	C
TOG894415	395	C	C		A
TOG894415	398	A	A	C	C
TOG894415	574	T	T	C	C
TOG894415	582	Indel	Indel		Indel
TOG894415	594-596	Indel	Indel	Indel	Indel
TOG894415	629	A	A	G	G
TOG894431	51			C	G
TOG894431	67-68	MNP	MNP	MNP	MNP
TOG894431	155		T	T	A
TOG894431	185		T	T
TOG894431	195-196	Indel	Indel	Indel	Indel
TOG894431	305	Indel	Indel	Indel	Indel
TOG894431	462	G		C	C
TOG894431	484-485	Indel	Indel	Indel	Indel
TOG894431	513	A	C	C	C
TOG894431	668-669	Indel	Indel	Indel	Indel
TOG894431	682-685		Indel	MNP	MNP
TOG894431	696		T		A
TOG894431	753	T	C		T
TOG894431	775	C	C		T
TOG894431	801		A		T
TOG894431	1163		T	G
TOG894431	1318		T	G
TOG894431	1486	G		A
TOG894431	1540	A	A	G
TOG894454	67-69	MNP		MNP	MNP
TOG894454	218	A		C	A
TOG894454	235	C		T	C
TOG894454	251	T		A	T
TOG894454	311	T		T	C
TOG894454	332	G	G	A	G
TOG894473	460		G		A
TOG894475	656-657			A	G
TOG894475	745			C	T
TOG894475	767			A	G
TOG894516	93		G	T	T
TOG894516	104		C	C	T
TOG894516	181	T	C	T	T
TOG894516	194	T	G	T	T
TOG894516	435	G	G	G	A
TOG894516	517	A	G	G	G
TOG894516	526	C	T	T	T
TOG894539	89	Indel		Indel	Indel
TOG894539	225	A	A	C	C
TOG894539	361	T		C	C
TOG894539	367	T		T	G
TOG894539	472	A		T	T
TOG894539	556	C		T	C
TOG894539	896	G		A	A
TOG894539	958-960	MNP		MNP	MNP
TOG894539	989-991	MNP		MNP	MNP
TOG894539	1108-1111	MNP		MNP	MNP
TOG894539	1114-1125	MNP		MNP	MNP
TOG894539	1129	C		C	T
TOG894539	1132-1134	MNP		MNP	MNP
TOG894539	1138	T		T	C
TOG894539	1141-1149	MNP		MNP	MNP
TOG894539	1153-1162			MNP	MNP
TOG894539	1165-1186	MNP		MNP	MNP
TOG894539	1189-1209			MNP	MNP
TOG894539	1215-1217	MNP		MNP	MNP
TOG894539	1222-1225	MNP		MNP	MNP
TOG894542	272	A	A	G	A
TOG894542	302	G	G	A	G
TOG894542	366	A	A	T	A
TOG894542	382		C	C	T
TOG894542	385		T	C	T
TOG894542	404	T	T	A	A
TOG894542	444	A	A	C	C
TOG894542	464	T	T	A	T
TOG894542	490	A	A	T	A
TOG894542	523	G	G	A	G
TOG894542	565	G	G	C	G
TOG894557	301	T	T	C	T
TOG894557	321	C	C	T	C
TOG894557	331	Indel	Indel	Indel	Indel
TOG894557	334-336	Indel	Indel	Indel	Indel
TOG894557	378	C	C	T	C
TOG894557	396	A	A	T	A
TOG894596	1396	C		T
TOG894604	51	G	G	G	A
TOG894604	92	A	A	G	A
TOG894604	172	A	A	T	T
TOG894604	252	G	G	G	C
TOG894604	256-263	MNP	MNP	MNP	MNP
TOG894604	266-270	MNP	MNP	MNP	MNP
TOG894604	273-281	MNP	MNP	MNP	MNP
TOG894604	339	C	C	C	T
TOG894604	354	T	T	C	C
TOG894604	365-366	MNP	MNP	MNP	MNP
TOG894604	369-371	MNP	MNP	MNP	MNP
TOG894604	379	A	A	G	G
TOG894604	435	A	A	T	T
TOG894604	452	T	T	A	A
TOG894604	474	C	C	T	T
TOG894604	524	C	C	T	C
TOG894612	92		A	C
TOG894612	329		A	G
TOG894612	508		G	A
TOG894612	643		Indel	Indel
TOG894612	715		A	G
TOG894619	830-833		G	A	A
TOG894619	877		G	A	G
TOG894619	894		C	T	T
TOG894619	925		Indel	G	G
TOG894619	977		MNP	MNP	MNP
TOG894619	1015-1016		A	T	T
TOG894619	1023		C	G	G
TOG894619	1048		MNP	MNP	MNP
TOG894619	1086-1088		G	A	A
TOG894619	1105		C	T	T
TOG894619	1210		A	T	T
TOG894619	1260		MNP	MNP	MNP
TOG894619	1300-1303		A	G	G
TOG894619	1314		C	T	T
TOG894632	50-52	Indel	Indel	MNP	MNP
TOG894632	63-67	Indel	Indel	MNP	MNP
TOG894632	600-607	Indel	Indel	Indel	Indel
TOG894632	629	C	C	C	T
TOG894632	649	G	G	G	T
TOG894632	672	C	C	C	A
TOG894632	695	T	T	C	T
TOG894632	715	A	A	A	G
TOG894632	728	A	A	A	G
TOG894632	885	C	C	C	T
TOG894632	946	A	A	T	T
TOG894632	1080	T	T	A	A
TOG894669	32	MNP		MNP	MNP
TOG894669	34-35	MNP		MNP	MNP
TOG894669	38-39	MNP		MNP	MNP
TOG894669	42-46	G		T	T
TOG894669	50	MNP		MNP	MNP
TOG894669	53-65	MNP		MNP	MNP
TOG894669	68-70	MNP		MNP
TOG894669	74-75	MNP		MNP	MNP
TOG894669	78-82	MNP		MNP
TOG894669	87-106	MNP		MNP	MNP
TOG894669	109-121	T		A	T
TOG894669	217	MNP		MNP	MNP
TOG894669	265-266	C		C	T
TOG894669	301	MNP		MNP	MNP
TOG894669	305-324	MNP		MNP	MNP
TOG894669	327-334	T		C	C
TOG894669	337	MNP		MNP	MNP
TOG894669	371-372	T		C	C
TOG894669	378	A		A	C
TOG894669	492			G	T
TOG894669	620	T		T	A
TOG894669	736	G		G	A
TOG894669	789	T		A	A
TOG894669	897	Indel		Indel	Indel
TOG894669	946-947	C		C	A
TOG894669	956	C		C	G
TOG894669	976	MNP		MNP	MNP
TOG894669	1012-1014	G		A
TOG894669	1144	T		G	T
TOG894669	1198	A		G	G
TOG894669	1288	G		A	G
TOG894669	1309	A		C
TOG894678	551-552	A		G
TOG894678	635	Indel		Indel
TOG894678	650-652	Indel		Indel
TOG894678	715	A		G
TOG894678	729	Indel		Indel
TOG894678	760-761	A		G
TOG894678	865	A		G
TOG894678	870	C		G
TOG894712	129	G	G	A	A
TOG894712	137-138	Indel	Indel	Indel	Indel
TOG894712	151	T	T	C	C
TOG894712	164	A	A	G	G
TOG894712	199-200	Indel	Indel	Indel	Indel
TOG894712	244	C	C	T	T
TOG894712	261	G	G	A	A
TOG894712	286	C	C	T	T
TOG894712	289	G	G	A	A
TOG894712	314	T	T	C	C
TOG894712	322-323	MNP	MNP	MNP
TOG894712	357-392	MNP	MNP		MNP
TOG894712	367-399	MNP	MNP	MNP
TOG894712	395-428	MNP	MNP	MNP	MNP
TOG894712	428-442	MNP	MNP	MNP
TOG894712	432-433	MNP	MNP	MNP	MNP
TOG894712	436-443	MNP	MNP	MNP	MNP
TOG894712	445-449	MNP	MNP	MNP
TOG894712	446-448	MNP	MNP	MNP	MNP
TOG894712	452-492	MNP	MNP	MNP
TOG894712	452-469	MNP	MNP	MNP	MNP
TOG894712	474-482	MNP	MNP	MNP	MNP
TOG894712	513-514	MNP	MNP	MNP	MNP
TOG894712	522	A	A	G	G
TOG894712	547	C	C	T	T
TOG894712	550	G	G	A	A
TOG894712	575	C	C	T	T
TOG894712	592	G	G	A	A
TOG894712	637	Indel	Indel	Indel	Indel
TOG894712	672	T	T	C	C
TOG894712	685	A	A	G	G
TOG894712	699	Indel	Indel	Indel	Indel
TOG894712	707	C	C	T	T
TOG894712	811	G	G	G	T
TOG894747	17	Indel	Indel
TOG894747	56	MNP	MNP	MNP
TOG894747	862	C	C	G	G
TOG894747	99-100	T	T	A
TOG894747	107	G	G	C	C
TOG894747	240	A	A	G
TOG894747	320	MNP	MNP	MNP
TOG894747	342-343	T	T	A	A
TOG894747	368	MNP	MNP	MNP	MNP
TOG894747	406-408	C	C	MNP	MNP
TOG894747	454-455	Indel	Indel	Indel
TOG894747	490-491	C	C	T
TOG894747	500	G	G	T
TOG894747	526	G	G	T
TOG894747	537	G	G	A
TOG894747	574	T	T	C
TOG894747	586	Indel	Indel	Indel
TOG894747	670	A	A	T
TOG894747	697	G	G	A
TOG894754	1218-1223		Indel	Indel
TOG894754	1227		Indel	Indel
TOG894754	1267		G	A
TOG894755	1567		G	A
TOG894775	125	A	A		G
TOG894775	441	A	A		G
TOG894775	444	T	T		C
TOG894775	642	C	C		A
TOG894791	261	C	C	T	T
TOG894791	280	T	T	T	C
TOG894791	306	A	A	A	T
TOG894791	312	Indel	Indel	Indel	Indel
TOG894791	397	G	G	T	T
TOG894791	431	T	T	A	A
TOG894791	487	C	C	C	T
TOG894791	505	T	T	A	A
TOG894791	511	C	C	T	T
TOG894791	530	Indel	Indel	Indel	Indel
TOG894791	545	G	G	T	G
TOG894791	598	T	T	T	A
TOG894791	686-688	Indel	Indel	Indel	Indel
TOG894794	20	A	A	C	C
TOG894794	67-79	MNP	MNP	MNP	MNP
TOG894794	83-105	MNP	MNP	MNP	MNP
TOG894794	152	A	A	G	G
TOG894794	210	T	T	T	C
TOG894794	227	T	T	C	T
TOG894794	239	T	A	T	T
TOG894794	279-280	Indel	Indel	Indel	Indel
TOG894794	292	T	T	T	C
TOG894794	328	A	A	A	G
TOG894794	341	A	C	C	C
TOG894794	345	A	T	T	T
TOG894794	382	A	T	A	A
TOG894794	394	G	G	A	G
TOG894794	411	A	A	A	G
TOG894794	469	T	T	C	C
TOG894794	516-538	MNP	MNP	MNP	MNP
TOG894794	542-554	MNP	MNP	MNP	MNP
TOG894794	557-578	MNP	MNP	MNP	MNP
TOG894812	43	G		A	A
TOG894812	46	Indel		Indel	Indel
TOG894812	53	A		A	C
TOG894812	103	T		C	C
TOG894812	162	T	T	C	T
TOG894812	178	C		T	T
TOG894812	188	C	C	T	C
TOG894812	193-194	MNP	MNP	MNP	MNP
TOG894812	215	C	C	T	C
TOG894812	302	Indel		Indel	Indel
TOG894812	447	Indel	Indel	Indel	Indel
TOG894812	531	G		A	G
TOG894812	552-553	MNP		MNP	MNP
TOG894812	558	G		A	G
TOG894812	568	G	G	A	A
TOG894812	643	A	A	G	G
TOG894812	693	T	T	T	G
TOG894812	702	C	C	T	T
TOG894818	18	Indel	Indel	Indel	Indel
TOG894818	32	G	G	A	A
TOG894818	98	A	A	G	G
TOG894818	118	C	C	T	T
TOG894818	145	G	G	A	G
TOG894818	198	A	A	G	G
TOG894818	222	T	T	A	A
TOG894818	247	G	G	T	T
TOG894818	380	G	G	A	A
TOG894818	408	C	C	G	G
TOG894818	443	A	A	G	G
TOG894818	465	C	C	A	A
TOG894818	557	A	A	C	C
TOG894818	609	Indel	Indel	Indel	Indel
TOG894818	613-618	Indel	Indel	Indel	Indel
TOG894818	621-625	Indel	Indel	Indel	Indel
TOG894818	649	A	A	G	G
TOG894818	710	A	A	G	G
TOG894818	784	C	C	T	T
TOG894818	801	C	C	T	C
TOG894818	820	G	G	G	A
TOG894818	835	G	G	G	A
TOG894818	844	A	A	T	T
TOG894818	861	A	A	G	G
TOG894818	893	A	A	T	T
TOG894818	919	G	G	A	A
TOG894818	945-946	Indel	Indel	Indel	Indel
TOG894818	953	C	C	T	T
TOG894818	1085	A	A	C	C
TOG894818	1109	T	T	A	A
TOG894818	1135	A	A	G	G
TOG894818	1210	A	A	G	G
TOG894818	1238	C	C	C	G
TOG894818	1249	C	C	T	T
TOG894818	1357	A	A	T	T
TOG894818	1386	T	T	C	C
TOG894818	1475	Indel	Indel	Indel	Indel
TOG894818	1485	G	G	A	A
TOG894844	1217	T	T	C	C
TOG894844	1222-1225	Indel	Indel	Indel	Indel
TOG894844	1252	T	T	C	T
TOG894844	1339	C	C	T	T
TOG894844	1380	Indel	Indel	Indel	Indel
TOG894862	36	G	A	A	A
TOG894862	95-97	MNP	MNP	MNP	MNP
TOG894862	111	C	T	T	T
TOG894862	136	C	C	T	C
TOG894862	146	A	G	A	A
TOG894862	169	A	G	A	A
TOG894862	184	A	A	A	G
TOG894862	187	A	A	A	T
TOG894862	192	T	C	T	T
TOG894862	244	G	A	A	A
TOG894862	247-249	Indel	Indel	Indel	Indel
TOG894862	273	T	G	G	G
TOG894862	278	G	A	A	A
TOG894862	296-312	MNP	MNP	MNP	MNP
TOG894862	317-333	MNP	Indel	MNP	MNP
TOG894862	342-343	Indel	Indel	Indel	Indel
TOG894862	374-376	MNP	MNP	MNP	MNP
TOG894862	418	G	G	A	G
TOG894862	575	G	G	G	A
TOG894862	589	C	C	C	T
TOG894862	597	G	T	T	T
TOG894862	631	T	T	C	T
TOG894864	203		C	T
TOG894864	476		C	T
TOG894864	557		G	A
TOG894869	10		G	T
TOG894869	256	A	A	G
TOG894869	614	C	C	C	T
TOG894869	287	A	A	G
TOG894869	620	A	A	G	A
TOG894869	375	C	C	T
TOG894869	708	C	C		T
TOG894869	417	T	A	A
TOG894869	750-751	MNP	MNP	MNP
TOG894869	437	G	G	T
TOG894869	480	T	T	C
TOG894869	498	A	A	G
TOG894869	503	A	A	G
TOG894869	506	G	A	G
TOG894869	510	C	C	A
TOG894869	564	A	C	C
TOG894869	897	A	C	C	C
TOG894869	650	T	T	A
TOG894869	682-686	Indel	Indel	Indel
TOG894869	691	C	C	G
TOG894869	1025	C	C	G
TOG894869	837	T	T	C
TOG894869	903	C	C	T
TOG894874	61	T		A
TOG894874	169	T		C
TOG894874	180	G		A
TOG894874	201	A		G
TOG894874	248-249	MNP		MNP
TOG894874	341	Indel		Indel
TOG894880	283-284	MNP	MNP	MNP	MNP
TOG894880	289	T	T	A	A
TOG894880	421	C	C	A	C
TOG894880	558	G	G	G	A
TOG894880	570	G	G	A	G
TOG894880	600	T	T	T	C
TOG894880	654	T	T	C	T
TOG894880	673-674	MNP	MNP	MNP	MNP
TOG894880	681	A	A	A	G
TOG894880	690	T	T	C	C
TOG894880	697	A	A	T	A
TOG894880	700	MNP	MNP	MNP	MNP
TOG894880	754	T	T	T	A
TOG894880	768	C	C	C	T
TOG894880	807	C	C	T	T
TOG894880	814	G	G	A	A
TOG894885	159	T	T	C	C
TOG894885	228	G	G	A	G
TOG894885	299	T	T	C	C
TOG894885	582	C	C	T	T
TOG894885	730	C	C	T	C
TOG894885	734	A	A	C	C
TOG894885	779		G	A	A
TOG894890	224	C	C	T	T
TOG894890	238	G	G	T	T
TOG894890	253	G	G	G	C
TOG894890	547	A	A	G	G
TOG894890	591		Indel	Indel	Indel
TOG894898	316	G	G	T	T
TOG894898	337	C	C	T	T
TOG894898	350-351	Indel	Indel	Indel	Indel
TOG894898	370	A	A	T	T
TOG894898	433	C	C	T	T
TOG894920	457	A			G
TOG894921	53-58			MNP	MNP
TOG894921	61-64		MNP	MNP	MNP
TOG894921	67-96		MNP	MNP	MNP
TOG894921	99-103		MNP	MNP	MNP
TOG894921	106		C	C	A
TOG894921	109-122		MNP		MNP
TOG894921	165-167	MNP	MNP	MNP	MNP
TOG894921	177	T	C	C	C
TOG894921	194	T	C	C	C
TOG894921	210	T	C	C	C
TOG894925	1250	A		G
TOG894925	1313	T		G
TOG894927	574	T	A
TOG894927	639	T	C
TOG894927	863		A	C
TOG894927	1188-1189		MNP	MNP	MNP
TOG894933	160		T		C
TOG894933	192	Indel	Indel	Indel	Indel
TOG894933	208	Indel	Indel	Indel	Indel
TOG894933	227	T	T	T	G
TOG894933	323	G	G	A	A
TOG894933	393	T	T	C	T
TOG894933	973-975	Indel	Indel	Indel	Indel
TOG894933	449	T	T	T	C
TOG894933	990	T	T	T	C
TOG894933	1012	C	C		T
TOG894933	544	G	G	A	A
TOG894933	569-571		MNP	MNP	MNP
TOG894933	1107	A	A	A	G
TOG894933	584-586	Indel	Indel	Indel	Indel
TOG894933	1233	C	C	T	T
TOG894933	1329	A	A	A	C
TOG894933	1396	A	A	G	G
TOG894941	76		G	A
TOG894941	172		T	C	C
TOG894941	403	G	G	A	A
TOG894941	441		A		G
TOG894941	450		G	A	A
TOG894941	493		C	T	T
TOG894941	547		C		A
TOG894941	733		A		T
TOG894941	755		C		T
TOG894965	945		C	T	T
TOG894965	1084		A	T	A
TOG894968	564	A	A	G	G
TOG894968	576	A	A	G	G
TOG894968	582	A	A	G	A
TOG894968	598	G	G	A	A
TOG894968	606	T	T	C	T
TOG894968	649	G	G	G	C
TOG894968	652	C	C	G	G
TOG894968	794-796	Indel	Indel	Indel	Indel
TOG894968	807-810	MNP	MNP		MNP
TOG894968	886	G	G	A	G
TOG894968	1001	A	A	G	A
TOG894968	1055	G	G	G	C
TOG894968	1086	G	G	A	A
TOG894968	1115	Indel	Indel	Indel	Indel
TOG894986	195	C	C	C	A
TOG894986	264	T	T	T	C
TOG894986	287	C	C	C	T
TOG894986	369	G	G	G	A
TOG894986	435	A	A	A	G
TOG894986	470-472	MNP	MNP	MNP	MNP
TOG894986	509	C	C	C	T
TOG894986	525	C	C	C	T
TOG894986	562	Indel	Indel	Indel	Indel
TOG894986	680	G	G	G	A
TOG894986	690	A	A	T	T
TOG894986	705	G	G	C	G
TOG894986	723-725	MNP	MNP	MNP	MNP
TOG894986	815-816	Indel	Indel	Indel	Indel
TOG894986	822	T	T	A	A
TOG894986	850	A	A	C	C
TOG894986	890	G	G	A	G
TOG894986	994-998	Indel	Indel	Indel	Indel
TOG894986	1005	T	T	C	T
TOG894986	1018	A	A	A	G
TOG894986	1028	A	A	G	G
TOG894986	1048	T	T	T	C
TOG894986	1071	A		T	T
TOG894986	1077	G	G	T	T
TOG894986	1087	A	A	G	A
TOG894986	1091	T	T	T	C
TOG894986	1101	C	C	T	T
TOG894986	1104	T	T	C	T
TOG894986	1117	C	C	G	C
TOG894986	1154	C	C	A	C
TOG894986	1190	C	C	C	T
TOG894986	1202	C	C	C	T
TOG894986	1390-1391	MNP	MNP	MNP	MNP
TOG894986	1395	T	T	T	C
TOG894986	1436	C	C	T	C
TOG894986	1627	Indel	Indel	Indel	Indel
TOG894986	1665	G	A
TOG894987	16	A	A	G	G
TOG894987	82	C	C	T	C
TOG894987	122	G	G	A	A
TOG894987	156	A	A	G	A
TOG894987	175	G	G	G	T
TOG894987	182	A	A	T	A
TOG894987	186-188	MNP	MNP	MNP	MNP
TOG894987	200	C	C	A	A
TOG894987	218	Indel	Indel	Indel	Indel
TOG894987	245	G	G	C	C
TOG894987	329	A	A	C	C
TOG894987	381	T	T	C	C
TOG894987	425	C	C	G	G
TOG894987	443	A	A	T	T
TOG894987	503	T	T	A	A
TOG894987	513	A	A	T	A
TOG894987	516	A	A	C	C
TOG894987	544	T	T	C	T
TOG894987	602	C	C	T	T
TOG895021	303		T	C	C
TOG895021	328-329		Indel	Indel
TOG895021	411		A	G	A
TOG895021	459		G	A	A
TOG895021	491-495		MNP	MNP
TOG895021	727		T	A	A
TOG895030	46-49	MNP	MNP	MNP	MNP
TOG895030	79-82	MNP	MNP	MNP	MNP
TOG895030	85	C		A	A
TOG895030	87-91	MNP	MNP	MNP	MNP
TOG895030	94		G	C	C
TOG895030	128	G		A	A
TOG895030	209	C	C	C	A
TOG895030	246-248	MNP	MNP	MNP	MNP
TOG895030	289	C		G	C
TOG895030	346	C	C	T	C
TOG895030	387	Indel	Indel	Indel	Indel
TOG895030	418	C	C	T	C
TOG895030	421-423	Indel	Indel	MNP	MNP
TOG895030	441-442	Indel	Indel	MNP	Indel
TOG895030	466	C	C	A	A
TOG895030	497-498	Indel	Indel	Indel	Indel
TOG895030	519	A	A	A	C
TOG895030	524-532	MNP	MNP	MNP	MNP
TOG895030	538-552	MNP	MNP	MNP	MNP
TOG895030	555-556	MNP	MNP	MNP	MNP
TOG895030	560-562	MNP	MNP	MNP	MNP
TOG895030	565-569	MNP	MNP	MNP	MNP
TOG895030	584	A	A	A	G
TOG895030	614	A	A	A	T
TOG895030	633-655	MNP	MNP	MNP	MNP
TOG895030	765	Indel	Indel	Indel	Indel
TOG895030	772	T	T	T	C
TOG895030	921	A	A	G	A
TOG895030	962		T	A	T
TOG895030	1047-1048	MNP	MNP	MNP	MNP
TOG895054	8		C	T	T
TOG895054	820	G	G	G	A
TOG895054	115-117		C	G	G
TOG895054	128		T	C	C
TOG895054	861	C	C	G	G
TOG895054	874	T	T	C	C
TOG895054	235	Indel	Indel	Indel	Indel
TOG895054	982	Indel	Indel	Indel	Indel
TOG895054	366	G	G		A
TOG895054	377	A	A	G	G
TOG895054	1112	G		A	A
TOG895054	394	A	A	A	T
TOG895054	1123	A	A	G	G
TOG895054	1140	A	A	A	T
TOG895054	446		C	A	A
TOG895054	1192	C	C	A	A
TOG895054	469	G	G	A	A
TOG895054	1215	G		A	A
TOG895054	496	T	T	C	T
TOG895054	1242	T	T	C	T
TOG895054	557	T	T	C	T
TOG895054	570	C	C	A	A
TOG895054	1303	T	T	C	T
TOG895054	578	T	T	T	A
TOG895054	1316	C	C	A	A
TOG895054	1324	T	T	T	A
TOG895060	35	T		G
TOG895060	138	C	C		G
TOG895060	179		T		G
TOG895060	259	C	C		T
TOG895060	305	T	G	T	T
TOG895060	331	G	G	A	G
TOG895060	351	T	T	C	C
TOG895060	374-375	MNP	MNP		MNP
TOG895060	430	Indel	Indel	Indel	Indel
TOG895060	608		A	G	G
TOG895060	674		G	A	A
TOG895060	688	C	C	T	T
TOG895060	705	G		A	A
TOG895072	38	T	C	T	T
TOG895072	55	T	A	T	T
TOG895072	120	A	G	G	G
TOG895072	143	G	T	G	G
TOG895072	162-170	MNP	MNP	MNP	MNP
TOG895072	174	T	A	A	A
TOG895072	178-179	MNP	MNP	MNP	MNP
TOG895072	183-184	MNP	MNP	MNP	MNP
TOG895072	188-190	MNP	MNP	MNP	MNP
TOG895072	293	C	T	T	T
TOG895072	335	C	C	C	A
TOG895072	346	A	A	G	G
TOG895072	350	C	T	C	C
TOG895072	355	T	T	C	C
TOG895072	362	T	T	G	G
TOG895072	368	G	T	G	G
TOG895072	391	G	G	A	A
TOG895072	423	G	G	A	G
TOG895072	438	G	C	C	C
TOG895072	443	T	T	A	A
TOG895072	463	Indel	Indel	Indel	Indel
TOG895072	493	T	T	C	C
TOG895072	528	C	G	C	C
TOG895072	541	T	T	C	C
TOG895072	564	A	T	A	A
TOG895072	686	Indel	Indel	Indel	Indel
TOG895072	693-695	MNP	MNP	MNP	MNP
TOG895072	798	T	C	C	T
TOG895072	817	G	C	G	G
TOG895072	904		C	G	C
TOG895089	1310	Indel	Indel	Indel	Indel
TOG895089	1397-1407			MNP	MNP
TOG895089	1427-1430			MNP	MNP
TOG895089	1433-1442			MNP	MNP
TOG895089	1445			C	A
TOG895089	1453-1457			MNP	MNP
TOG895089	1461-1463			MNP	MNP
TOG895089	1479-1480			MNP	MNP
TOG895089	1483-1484			MNP	MNP
TOG895089	1488-1491			MNP	MNP
TOG895089	1494-1497			MNP	MNP
TOG895089	1500-1503			MNP	MNP
TOG895127	436	G	G	T
TOG895127	444	C	C	T
TOG895127	458	G	G	A
TOG895127	518	T	T	G
TOG895127	597	C	C	A
TOG895127	625	C	C	A
TOG895127	633	C	C	G
TOG895127	643	C	C	T
TOG895127	650	A	A	T
TOG895127	760	C	C	T
TOG895127	832	G	G	C
TOG895142	566-568	MNP	MNP
TOG895162	208	A	A	C	C
TOG895162	213	A	A	C	C
TOG895162	261-289	MNP	MNP	MNP	MNP
TOG895162	293-296	MNP	MNP	MNP	MNP
TOG895162	362	C	C	C	T
TOG895162	444	A	A	G	A
TOG895162	450	G	G	T	G
TOG895162	525	T	T	C	T
TOG895162	538	T	T	A	T
TOG895162	657	A	A	A	C
TOG895162	714-717	MNP	MNP	MNP	MNP
TOG895162	720	Indel	Indel	Indel	Indel
TOG895162	747	T	T	C	C
TOG895162	767-783	MNP	MNP	MNP	MNP
TOG895162	802-803	MNP	MNP	MNP	MNP
TOG895162	842-843	MNP	MNP	MNP	MNP
TOG895162	867	G	G	G	T
TOG895162	889	A	A	A	G
TOG895162	919	A	A	C	C
TOG895173	73-75	MNP	MNP	MNP	MNP
TOG895173	78-81	MNP	MNP	MNP	MNP
TOG895173	84	Indel	Indel	Indel	Indel
TOG895173	108	C	C	T	C
TOG895173	124	G	A	G	A
TOG895173	129	T	T	G	T
TOG895173	160	C	T	T	T
TOG895173	182		A	T	A
TOG895173	187	Indel	Indel	Indel	Indel
TOG895173	203	G	G	C	G
TOG895173	218	T	T	A	T
TOG895173	222	A	A	C	A
TOG895173	250	T	C	C	C
TOG895173	255	G	G	A	G
TOG895173	262-264	MNP	MNP	MNP	MNP
TOG895173	284	C	A	A	A
TOG895173	302	G	G	A	G
TOG895173	316	C	T	C	T
TOG895173	321	C	T	C	T
TOG895173	325	C	G	C	G
TOG895173	332	Indel	Indel	Indel	Indel
TOG895173	335	Indel	Indel	Indel	Indel
TOG895173	371-372	MNP	MNP	MNP	MNP
TOG895173	380	C	G	G	G
TOG895173	408-409	MNP	MNP	MNP	MNP
TOG895173	415	T	C	T	C
TOG895173	448	C	T	C	T
TOG895173	457		T	C	T
TOG895173	485	Indel	Indel	Indel	Indel
TOG895173	494	T	C		C
TOG895173	497	T	C	T	C
TOG895173	552		T	A	T
TOG895173	560	A	G	A	G
TOG895173	615	A	G	A	G
TOG895173	646	C	T		T
TOG895173	699		A	G	G
TOG895173	716	T	C		C
TOG895199	54-55	MNP	MNP	MNP	MNP
TOG895199	73	C	C	C	T
TOG895199	90	C	C	C	T
TOG895199	98-100	MNP	MNP	MNP	MNP
TOG895199	105	G	G	G	A
TOG895199	130-132	MNP	MNP	MNP	MNP
TOG895199	163	C	C	T	C
TOG895199	196	T	T	C	C
TOG895202	303	A	T
TOG895216	47	T	T	C	T
TOG895216	122	T	T	C	T
TOG895216	193	Indel	Indel	Indel	Indel
TOG895216	211	T	T	C	T
TOG895216	216		T	G	T
TOG895216	287	A	A	G	A
TOG895216	296	A	A	G	A
TOG895216	423	A	A	T	A
TOG895237	124	A	A	T	T
TOG895237	232	Indel	Indel	Indel	Indel
TOG895237	249	C	C	C	T
TOG895237	279	T	C	T	T
TOG895237	353-355	MNP	MNP	MNP	MNP
TOG895237	379	T	T	C	C
TOG895237	435	Indel	Indel	Indel	Indel
TOG895237	516	T	T	C	T
TOG895237	523-524	MNP	MNP	MNP	MNP
TOG895237	539	C	C	T	C
TOG895237	582	T	T	T	C
TOG895237	700	C	C	T	T
TOG895237	733	G	G	G	T
TOG895237	765	G	G	A	A
TOG895237	854-855	MNP	MNP	MNP	MNP
TOG895237	1014-1015	MNP	MNP	MNP	MNP
TOG895242	94		G	A	A
TOG895242	107		A	G	G
TOG895242	131		T	C	C
TOG895242	135		A	G	G
TOG895242	157		A	G	G
TOG895242	161		A	T	T
TOG895242	164		A	G	G
TOG895364	38	A	A	A	G
TOG895364	90	T	T	G	G
TOG895364	99	A	A	G	G
TOG895364	117	T	T	T	C
TOG895364	148-161	MNP	MNP	MNP	MNP
TOG895364	186	G	G	G	A
TOG895364	226	C	C	G	G
TOG895364	244	C	C	A	C
TOG895364	264-282	MNP	MNP	MNP	MNP
TOG895364	296	T	T	C	C
TOG895364	301	G	G	A	A
TOG895364	319	A	A	T	T
TOG895364	351	A	A	A	T
TOG895364	410	A	A	T	T
TOG895364	434	A	A	G	G
TOG895364	437	C	C	A	A
TOG895364	490	Indel	Indel	Indel	Indel
TOG895364	496	A	A	T	T
TOG895364	508-511	MNP	MNP	MNP	MNP
TOG895364	548	Indel	Indel	Indel	Indel
TOG895364	703	A	A	T	T
TOG895364	708	Indel	Indel	Indel	Indel
TOG895364	758	G	G	A	G
TOG895364	831	C	C	A	C
TOG895364	855	A	A	G	A
TOG895364	868-870	MNP	MNP	MNP	MNP
TOG895367	484	C	C	A	C
TOG895367	571-572	MNP	MNP	MNP	MNP
TOG895367	585	T	T	T	G
TOG895367	697	T	T	G	G
TOG895367	758	T	T	G	T
TOG895374	143	C	C	T	T
TOG895374	227	A	G	A	A
TOG895374	246	T	T	G	G
TOG895374	324	C	C	C	T
TOG895374	333	A	A	G	G
TOG895374	346	G	C	C	C
TOG895374	445	A	A	C	C
TOG895374	459	A	A	A	T
TOG895374	464	C	C	T	T
TOG895374	472	C	C	T	C
TOG895374	515	T	C	T	T
TOG895389	111	G	G	A	A
TOG895389	177	A	A	G	G
TOG895389	323	G	G	C	G
TOG895389	330-334	MNP	MNP	MNP	MNP
TOG895389	366	A	A	T	T
TOG895389	452	T	G	G	G
TOG895389	506	G	G	T	G
TOG895389	510	C	T	C	T
TOG895389	513	T	T	C	C
TOG895389	517	T	T	C	C
TOG895389	536	A	A	G	G
TOG895389	579	C	C	A	C
TOG895389	599	A	T	T	T
TOG895389	641	G	G	A	A
TOG895389	729	T	T	C	T
TOG895389	735	G	G	G	A
TOG895389	760	T	T	C	C
TOG895412	111-112	MNP	MNP	MNP	MNP
TOG895412	145	A	A	G	G
TOG895412	150	T	T	C	C
TOG895412	160	A	A	A	G
TOG895412	224	G	G	C	G
TOG895412	241	A	A	C	A
TOG895412	268	T	T	C	C
TOG895412	288	G	G	A	A
TOG895412	316	A	A	A	G
TOG895412	323	T	T	A	T
TOG895412	335-336	MNP	MNP	MNP	MNP
TOG895412	491	G	G	C	G
TOG895412	529	T	T	A	T
TOG895412	532	C	C	C	T
TOG895412	557	Indel	Indel	Indel	Indel
TOG895412	578-588	MNP	MNP	MNP	MNP
TOG895412	593	G	G	A	A
TOG895412	622	Indel	Indel	Indel	Indel
TOG895412	626-631	MNP	MNP	MNP	MNP
TOG895412	659	G	G	A	G
TOG895412	675	C	C	T	C
TOG895412	696	Indel	Indel	Indel	Indel
TOG895412	723	A	A	G	A
TOG895412	842	Indel	Indel	Indel	Indel
TOG895412	874	T	T	C	T
TOG895412	896	G	G	A	G
TOG895412	969-1070	MNP	MNP	MNP	MNP
TOG895412	1091-1092		MNP	MNP	MNP
TOG895412	1095-1098	MNP	MNP	MNP	MNP
TOG895412	1132	G	G	A	G
TOG895412	1149	C	C	T	C
TOG895412	1155		C	C	G
TOG895412	1164	G	G	A	A
TOG895412	1179	A	A	A	G
TOG895412	1190	A	A	A	G
TOG895412	1205	Indel	Indel	Indel	Indel
TOG895412	1237	C	C	A	C
TOG895412	1248-1253	MNP	MNP	MNP	MNP
TOG895412	1286	C	C	C	T
TOG895412	1290	T	T	C	C
TOG895412	1413	T	T	C	C
TOG895412	1463	C	C	A	A
TOG895440	142		T	C	C
TOG895440	149-156		MNP	MNP	MNP
TOG895440	214		G	T	T
TOG895440	217		G	T	T
TOG895440	220		G	T	T
TOG895440	229-230		MNP	MNP	MNP
TOG895440	233-245		MNP	MNP	MNP
TOG895448	41-59	MNP	MNP	MNP
TOG895448	88-91	MNP	MNP	MNP	MNP
TOG895448	102-104	MNP	MNP	MNP
TOG895448	118	A	A	G	G
TOG895448	369	C		T	T
TOG895448	412	C		A	A
TOG895448	422-423	MNP		MNP	MNP
TOG895448	457	G	G	C	C
TOG895448	472	G		A	A
TOG895448	244	C		G
TOG895448	256-257	MNP	MNP	MNP
TOG895448	507	Indel		Indel	Indel
TOG895448	607	A	A	A	G
TOG895448	629	G	G	C	G
TOG895448	685-686	MNP	MNP	MNP	MNP
TOG895448	718	T	T	A	A
TOG895448	745	T	T	C	C
TOG895448	802	A	A	C	C
TOG895448	845	G	G	C	G
TOG895448	848	A	A	C	A
TOG895448	929	A	A	G	A
TOG895448	942	T	T	C	T
TOG895448	1000	T	T	C	C
TOG895448	1097-1111	MNP	MNP	MNP	MNP
TOG895448	1142	Indel	Indel	Indel	Indel
TOG895448	1179	T	T		C
TOG895448	1236	T	T		C
TOG895448	1294	C	C		T
TOG895448	1333	G	G		C
TOG895478	46-47	MNP	MNP	MNP	MNP
TOG895478	94	C	C	G	G
TOG895478	126	T	T	A	A
TOG895478	137	C	T	C	C
TOG895478	178	G	G	A	A
TOG895478	190	G	G	A	A
TOG895478	194	A	T	A	A
TOG895478	213	C	C	G	G
TOG895478	219	G	G	A	A
TOG895478	222	G	A	G	G
TOG895478	226	T	C	T	T
TOG895478	237	A	C	A	A
TOG895478	240-242	MNP	MNP	MNP	MNP
TOG895478	260-263	MNP	MNP	MNP	MNP
TOG895478	274	A	C	A	A
TOG895478	288	G	G	A	A
TOG895478	323	C	C	A	A
TOG895478	331	C	C	T	T
TOG895478	334	A	A	T	T
TOG895478	358-359	MNP	MNP	MNP	MNP
TOG895478	368-371	MNP	MNP	MNP	MNP
TOG895478	440	G	G	A	A
TOG895478	481	G	G	C	C
TOG895478	484	A	A	T	T
TOG895478	487	C	T	T	T
TOG895478	535	Indel	Indel	Indel	Indel
TOG895478	544-546	MNP	MNP	MNP	MNP
TOG895478	552-554	MNP	MNP	MNP	MNP
TOG895478	569	T	T	G	G
TOG895478	598-617	MNP	MNP	MNP	MNP
TOG895492	102-103	MNP		MNP
TOG895492	133	C		G
TOG895492	136	C		T
TOG895492	175	C		T
TOG895492	223	C		A
TOG895492	324	T		G
TOG895492	354	G		A
TOG895492	436		G	A
TOG895492	444	A		C
TOG895492	466	T		G
TOG895492	477-478	MNP		MNP
TOG895492	492-493	MNP		MNP
TOG895492	497	G		T
TOG895492	525	C		G
TOG895492	546	T		C
TOG895492	568	C		T
TOG895492	580	T		C
TOG895492	601-602	MNP		MNP
TOG895492	611	Indel		Indel
TOG895492	614-618	MNP		MNP
TOG895492	614		C	G
TOG895492	624-625	MNP		MNP
TOG895492	648-649	MNP		MNP
TOG895492	657-658	MNP		MNP
TOG895492	670	C		T
TOG895492	675-682	MNP		MNP
TOG895492	687-705	MNP		MNP
TOG895492	708	T		C
TOG895492	711-725	MNP		MNP
TOG895492	728	A		T
TOG895492	735-749	MNP		MNP
TOG895492	773-774	MNP		MNP
TOG895505	86	A	A	C	C
TOG895505	184	G	G	A	A
TOG895505	375	Indel	Indel	Indel	Indel
TOG895505	385-386	MNP	MNP	MNP	MNP
TOG895505	415	G	G	A	G
TOG895505	447	T	T	A	A
TOG895505	455	G	G	C	C
TOG895526	92	C	C	T	T
TOG895526	127	G	G	A	A
TOG895526	320	T	T	G	G
TOG895535	82		G	G	A
TOG895535	85		T	C	T
TOG895535	130-132		MNP	MNP	MNP
TOG895535	167-168		MNP	MNP	MNP
TOG895535	230-231		MNP	MNP	MNP
TOG895535	254		C	G	C
TOG895535	257		C	C	T
TOG895535	279		C	A	C
TOG895535	290-292		MNP	MNP	MNP
TOG895535	299		G	A	G
TOG895535	303		G	C	G
TOG895535	312-332		MNP	MNP	MNP
TOG895535	335		T	C	T
TOG895535	340-348		MNP	MNP	MNP
TOG895535	351-353		MNP	MNP	MNP
TOG895535	356-357		MNP	MNP	MNP
TOG895535	361		Indel	Indel	Indel
TOG895535	365		C	A	C
TOG895535	385-388		MNP	MNP	MNP
TOG895535	400		T	T	A
TOG895535	409		G	G	T
TOG895535	424		T	T	A
TOG895535	452		C	C	A
TOG895535	471		T	C	C
TOG895535	483		A	C	C
TOG895535	497		C	T	C
TOG895535	500		Indel	Indel	Indel
TOG895535	528		G	A	A
TOG895535	532-534		MNP	MNP	MNP
TOG895535	571		C	C	T
TOG895538	15	C	C	C	T
TOG895538	215	C	C	T	C
TOG895538	218	G	G	T	T
TOG895538	233	G	G	A	A
TOG895538	277	T	T	C
TOG895538	311	C	C	C	T
TOG895538	369	T	T	T	G
TOG895538	384	T	T		A
TOG895538	552-554	MNP	MNP	MNP	MNP
TOG895538	572	T	T	C
TOG895538	608	T	T	A	A
TOG895538	635	C	C	T	T
TOG895545	126	A		T
TOG895545	158	A		G
TOG895545	466-467	MNP		MNP
TOG895545	474	G		A
TOG895545	490	A		T
TOG895545	529	Indel		Indel
TOG895545	595-598	MNP		MNP
TOG895545	606	G		A
TOG895545	710	G		A
TOG895571	476	A	A	T	A
TOG895572	930	G	G	A
TOG895572	1151	G	G	A
TOG895575	1159	G	G	C	G
TOG895575	1341	G	G	C	G
TOG895578	83	T	A
TOG895578	86	T	G
TOG895578	116	T	T	C	C
TOG895578	140-142	MNP		MNP	MNP
TOG895578	154	T	T	T	G
TOG895578	180	A	A	G	G
TOG895578	279	T	T	A	A
TOG895578	306	A	A	A	C
TOG895578	370	C	C	C	A
TOG895578	432	C	C	A	A
TOG895578	436	T	T	C	C
TOG895578	439	G	G	A	G
TOG895578	473	G	G	A	A
TOG895578	483	Indel	Indel	Indel	Indel
TOG895578	535	T	T	G
TOG895578	547	C	C	G	G
TOG895578	665	C	C	T	C
TOG895578	728	C	C	T	T
TOG895578	775		G	A
TOG895578	812	Indel		Indel	Indel
TOG895578	900	T		C
TOG895578	968	A	A	C	C
TOG895578	1197	T	T	T	G
TOG895578	1349	A	A	A	C
TOG895578	1361-1363	MNP	MNP	MNP	MNP
TOG895578	1417	A	A	C	C
TOG895578	1420	A	A	T	A
TOG895587	443	G		T
TOG895601	199	C	C	T
TOG895601	224	A	A	G
TOG895601	288	Indel	Indel	Indel	Indel
TOG895601	440	T	T	G
TOG895601	479	MNP	MNP	MNP
TOG895630	496	A	A	G
TOG895630	579-584	MNP	MNP	MNP
TOG895630	588-590	MNP	MNP	MNP
TOG895630	687	A	A	G
TOG895630	725	C	C	T
TOG895662	56	C	C	T	C
TOG895662	90	A	A	T	T
TOG895662	94		T	A	T
TOG895662	111	A	A	C	C
TOG895662	118	C	C	T	T
TOG895662	121	C	C	C	G
TOG895662	128	C	C	G	G
TOG895662	278	G	G	A	A
TOG895662	289	C	C	A	C
TOG895662	304	T	T	T	C
TOG895662	329	T	T	C	C
TOG895662	352	Indel	Indel	Indel	Indel
TOG895662	420		A	G	G
TOG895690	152	A	A	G
TOG895690	195	C	C	G
TOG895690	203	G	G	A
TOG895690	320	G	G	A
TOG895690	357-358	MNP	MNP	MNP
TOG895690	379	A	A	C
TOG895690	390	A	C	C
TOG895690	476	G	G	T
TOG895690	486-488	MNP	MNP	MNP
TOG895690	491-606	MNP	MNP	MNP
TOG895690	708	T	T	G
TOG895690	750	A	A	C
TOG895690	758-760	MNP	MNP	MNP
TOG895690	919	Indel	Indel	Indel
TOG895690	889-891	MNP	MNP	MNP
TOG895690	907-914	MNP	MNP	MNP
TOG895690	894-904	MNP	MNP	MNP
TOG895690	951	T	A	A
TOG895690	970	G	G	C
TOG895690	975		G	A
TOG895690	980-983	MNP	MNP
TOG895690	988-994	MNP	MNP
TOG895690	1022	C	C	A
TOG895690	1029		T	A
TOG895690	1203		T	C
TOG895690	1223		G	A
TOG895690	1269		A	G
TOG895690	1396	T	G	G
TOG895690	1446	Indel	Indel	Indel
TOG895690	1530		T	A
TOG895690	1554-1555		MNP	MNP
TOG895690	1614	T	T	G
TOG895690	1719	G	G	A
TOG895690	1750		C	T
TOG895690	1799		A	T
TOG895690	1810		G	A
TOG895704	43-74		MNP	MNP	MNP
TOG895704	78-83		MNP	MNP	MNP
TOG895704	86-109		MNP	MNP	MNP
TOG895704	151			G	A
TOG895704	166		C	A	C
TOG895704	215		Indel	Indel	Indel
TOG895704	244		A	G	A
TOG895704	254		T	T	C
TOG895704	263		C	T	C
TOG895704	307		T	C	C
TOG895704	349		C	A	A
TOG895704	376-377		MNP	MNP	MNP
TOG895704	401-403		MNP	MNP	MNP
TOG895704	413		G	A	G
TOG895704	510		C	A	A
TOG895704	565		G	A	G
TOG895704	614-615		MNP	MNP	MNP
TOG895704	629		A	T	A
TOG895704	643		C	T	C
TOG895704	653		T	A	A
TOG895704	684		A	G	A
TOG895704	702-704		MNP	MNP	MNP
TOG895704	731		A	A	G
TOG895704	742-743			MNP	MNP
TOG895704	814		G	C	G
TOG895704	876			T	A
TOG895712	380			T	A
TOG895712	620			A	C
TOG895712	654			T	C
TOG895712	658-660			MNP	MNP
TOG895712	687			Indel	Indel
TOG895712	697			T	C
TOG895712	1005			G	A
TOG895712	1053			G	A
TOG895712	1067			Indel	Indel
TOG895712	1171-1173			MNP	MNP
TOG895712	1364			A	T
TOG895712	1407			T	C
TOG895712	1602			A	C
TOG895724	860		A	T	A
TOG895724	883		C	A	A
TOG895724	951		T	C	C
TOG895724	993		G	A	A
TOG895724	997		T	C	C
TOG895724	1008		T	C	C
TOG895724	1034		G	A	A
TOG895724	1038-1039		MNP		MNP
TOG895724	1077		C	T	T
TOG895724	1408			Indel	Indel
TOG895729	559	T	T	C	C
TOG895729	580	T	C	C	C
TOG895737	704		T	C
TOG895737	884	C	C	G
TOG895737	888-890	MNP	MNP	MNP
TOG895737	901-904	MNP	MNP	MNP	MNP
TOG895737	957	A	A	T
TOG895737	1145-1148	MNP	MNP	MNP
TOG895737	1242	C	T	T
TOG895737	1289	C	T	T
TOG895737	1301-1303	MNP	MNP	MNP
TOG895737	1309	A	A	T
TOG895747	33	T		C	C
TOG895747	104	A		C	C
TOG895747	131	T	T	C	C
TOG895747	161	A	A	G	A
TOG895747	202	C	C	T	T
TOG895747	215	T	T	G	G
TOG895747	299	T	T	C	C
TOG895747	329	A	A	G	A
TOG895747	370	C	C	T	T
TOG895747	383	T	T	G	G
TOG895760	399	C	C	C	A
TOG895760	465	T	T	C	T
TOG895760	481	C	C	G	C
TOG895760	492		A	G	A
TOG895760	630		G	A	G
TOG895760	642		T	A	T
TOG895760	670-671		MNP	MNP	MNP
TOG895760	675		T	A	A
TOG895760	749		A	C
TOG895760	755		A	T	T
TOG895760	767		T	C
TOG895760	783		T	T	A
TOG895760	786		Indel	Indel	Indel
TOG895760	796-797		MNP	MNP
TOG895760	821		C	T
TOG895760	828		A	C
TOG895760	843		C	A
TOG895760	917		A	T	T
TOG895760	923		G	C
TOG895760	931-932		MNP	MNP
TOG895760	936		G	T	G
TOG895760	970		G	A	A
TOG895760	982		C	T	T
TOG895760	1025-1027		MNP	MNP
TOG895760	1048		C	C	G
TOG895760	1179-1180		MNP	MNP	MNP
TOG895760	1198		A	G
TOG895760	1205		C	G	C
TOG895760	1212-1214		MNP	MNP
TOG895760	1234		Indel	Indel	Indel
TOG895760	1239-1244		MNP	MNP
TOG895760	1248-1250		MNP	MNP	MNP
TOG895760	1260		Indel	Indel	Indel
TOG895760	1267		A	G
TOG895760	1298		T	G	T
TOG895769	71	G	G	C	C
TOG895769	77	T	T	T	G
TOG895769	118	A	A	G	A
TOG895769	155	G	G	T	T
TOG895769	317	A	A	T	A
TOG895781	206	T	T	A	A
TOG895781	220	A	A	C	A
TOG895781	229	Indel	Indel	Indel	Indel
TOG895781	240	T	T	C	C
TOG895781	257	C	C	C	T
TOG895781	349		A	G	G
TOG895802	295-296		MNP		MNP
TOG895816	287-297	MNP	MNP	MNP	MNP
TOG895816	303	G	G	A	G
TOG895816	351	T	T	A	A
TOG895816	444	C	C	T	T
TOG895816	465	T	G	G	G
TOG895816	492	T	T	C	T
TOG895816	522	T	T	T	C
TOG895846	37	Indel	Indel	Indel	Indel
TOG895846	78	A	A	G
TOG895846	86	A	A	A	T
TOG895846	103-105	MNP	MNP	MNP	MNP
TOG895846	159	Indel	Indel	Indel	Indel
TOG895846	184	A	A	T	A
TOG895846	224	C	C	T	T
TOG895846	307	C	C	G	G
TOG895846	311-313	MNP	MNP	MNP	MNP
TOG895846	325	A	A	T	T
TOG895846	326	C	C	C	G
TOG895846	349	Indel	Indel	Indel	Indel
TOG895846	382	G	G	A	A
TOG895846	408	C	C	C	A
TOG895846	519	T	T	C	C
TOG895846	530	G	G	A	A
TOG895846	539	G	G	A	A
TOG895846	591	C	C	G	G
TOG895846	707	C	C	C	T
TOG895846	717	G	G	G	T
TOG895846	725	C	C	A	A
TOG895846	787	A	A	A	G
TOG895846	799	C	C	T	T
TOG895846	836-851	MNP	MNP	MNP	MNP
TOG895846	860	A	A	C	A
TOG895846	863-869	MNP	MNP	MNP	MNP
TOG895846	872	G	G	A	G
TOG895863	281	T	T	C	C
TOG895863	289	G	G	T	T
TOG895863	290	C	C	T	T
TOG895863	338	C	C		T
TOG895871	377-388	MNP		MNP
TOG895871	447	G		A
TOG895871	452-454	MNP		MNP
TOG895871	499	A		T
TOG895871	536	Indel		Indel
TOG895871	577	Indel		Indel
TOG895871	586-587	MNP		MNP
TOG895871	625	A		G
TOG895871	727	C		T
TOG895876	64	T	C	C	C
TOG895876	69	C	T	C	C
TOG895876	153	T	A	T	T
TOG895876	163	G	A	G	G
TOG895876	183	T	A	T	T
TOG895876	203	T	C	T	T
TOG895876	218-220	MNP	MNP	MNP	MNP
TOG895876	272	C	C	T	T
TOG895876	282	C	T	T	T
TOG895876	285	A	A	T	T
TOG895876	303	C	C	T	T
TOG895876	322	A	A	C	C
TOG895876	323	C	C	T	T
TOG895876	326	A	T	A	A
TOG895876	329	T	T	C	C
TOG895876	332	A	T	A	A
TOG895876	371-372	MNP	MNP	MNP	MNP
TOG895876	416	A	G	A	A
TOG895876	426	G	G	A	A
TOG895876	432	G	G	G	A
TOG895876	433-435	MNP	MNP	MNP	MNP
TOG895876	446	G	G	T	T
TOG895876	495-508	MNP	MNP	MNP	MNP
TOG895876	518-520	MNP	MNP	MNP	MNP
TOG895876	540-542	MNP	MNP	MNP	MNP
TOG895876	549	C	A	A	A
TOG895876	558	C	C	T	C
TOG895876	562	T	C	C	C
TOG895876	578	C	A	A	A
TOG895876	610	A	G	A	A
TOG895876	612	C	T	T	T
TOG895876	634	C	C	G	G
TOG895876	637	G	A	G	G
TOG895876	640	G	G	A	A
TOG895876	672	T	A	A	A
TOG895877	179	T		A
TOG895897	57		A	G	G
TOG895897	119	G	G	A	G
TOG895897	123	T	T	A	T
TOG895897	156	C	C	T	T
TOG895897	159	G	G	A	G
TOG895897	179	C	C	T	T
TOG895897	207	G	G	C	G
TOG895897	256	T	T	A	A
TOG895897	273	C	C	G	C
TOG895897	279	A	A	G	A
TOG895897	289	C	C	T	C
TOG895897	301-303	MNP	MNP	MNP	MNP
TOG895897	327	T	T	A	T
TOG895897	331	G	G	A	A
TOG895897	341	Indel	Indel	Indel	Indel
TOG895897	351	T	T	T	C
TOG895897	382	G	G	T	T
TOG895897	397	T	T	C	C
TOG895897	406	G	G	A	A
TOG895897	412	T	T	A	A
TOG895900	1068			A	G
TOG895900	1284		C		T
TOG895917	173	C	C	G	G
TOG895917	254	A	A	G	A
TOG895917	278	G	G	G	A
TOG895956	274			C	G
TOG895978	117	Indel	Indel	Indel	Indel
TOG895978	161	A	A	T	T
TOG895978	307	G	G	A	A
TOG895978	372-374	MNP	MNP	MNP
TOG895983	304	G	G	C	G
TOG895983	362-368	MNP	MNP	MNP	MNP
TOG895983	371-372	MNP	MNP	MNP	MNP
TOG895983	526-530	MNP	MNP	MNP	MNP
TOG895983	594	C	C	T	T
TOG895983	613	A	A	T	T
TOG895983	641	T	T	G	G
TOG895983	727	C	C	T	T
TOG895983	758	C	C	T	C
TOG895983	978	C	C	T	T
TOG895983	1005	A	A	G	A
TOG895983	1208	C	C	G	G
TOG895983	1270	T	T	C	C
TOG896007	69		A	G	G
TOG896007	82		A	C	C
TOG896007	135	Indel	Indel	Indel	Indel
TOG896007	181-182	MNP	MNP	MNP	MNP
TOG896007	188	C	C	A	A
TOG896007	278	T	T	C	C
TOG896007	297	T	T	A	A
TOG896007	361	T	T	G	G
TOG896007	386-388	MNP	MNP	MNP	MNP
TOG896007	399	A	A	C	C
TOG896007	412	A	A	C	C
TOG896007	468-469	MNP	MNP	MNP	MNP
TOG896007	522	C	C	T	T
TOG896007	538	A	A	T	T
TOG896007	554	C	C	T	T
TOG896007	568	A	A	T	A
TOG896007	584	C	C	T	T
TOG896007	664-665	MNP	MNP	MNP	MNP
[truncated: 7,576 more rows]

## Sheet: B-Le768 OPA
TOG IDs	Le TOG SNP IDs	Context	SNP score	Expected based on Sanger results				Le768 Golden Gate Assay results				Status on LR-66		Status on LR-59	Status of polymorphism between Lc and Le
				Eston	Redberry	L01-827a	IG 72815	Eston	Redberry	L01-827a	IG 72815	Genotyping	LeLG	Genotyping
TOG960856	TOG960856_372	NNNGATCTTGACAACCTTGCTTAGAACACTTTCATATAAGTTGTTAANNAATTGTGAAAC[A/T]ATTTGACAGAATTAATGAAAACAACTTAGAACATTTATATATAAGTTGTTTTCAACTTGT	0.404	T	T	A	T	T	T	A	T	Yes	LG2	Yes	Lc x Le : Le x Le
TOG943610	TOG943610_603-604	ACARGTGGCAACCTGCCATGTCATATCTAYGGTGTCCGTGTCATTTCTCTAGTGTCCGNN[T/C]TTAATAGGTTGTTAATAAACTTTCTTGAGCTAAAAACAAKCATTATTCAGGCTTTACTTG	0.412	Indel		Indel	Indel	G	G	A	G	Yes	LG4	Yes	Lc x Le : Le x Le
TOG897469	TOG897469_328	TAGTATAAAAAGTAGATTAGATCAGACACAGTTAGTCAAATCATTAGAGAAACTATTACG[A/T]AAGATTTATAGATTAATGAGTTTGATAGAAACATAATATATGAAAGAACATTTTGGGTC	0.418	T	A	A	A	--	A	A	A			Yes	Lc x Lc : Lc x Le
TOG896448	TOG896448_283	CAAATGTGACCACCCATGAGATTTACAAATCTGAATCAAWTTTGAGGAATAAAAATTAA[T/C]CTATTTAAGCAATAACATTAACATGCATTTCACATAGGTACAATGATGGTGATTTGCTAG	0.424	T	T	C	T			--	--				Lc x Le : Le x Le
TOG899728	TOG899728_88	NNNNNNNNNTGAYATNNNNNNNTAGTAGTCCATAATATTTTAAGCCATGGTTATCAGTAT[T/C]GTACGATATATATGAATCGTATCTCTAGTCGATACAAATCTCTAGTGTGTATCTATTTTG	0.439	T	T	C	T	T	T	C	T	Yes	LG4	Yes	Lc x Le : Le x Le
TOG901858	TOG901858_531-533	ATCTCTGCAAAGAAATATAAGCAAGTAAATACGAAAATTAAATTAAGCAATTAACATTAT[A/C]NNACGAAAAGGCTTCCAGACAAGTGAGTGCCAATAACTAATGTGATGAAGAGATTTTTTT	0.442	MNP	MNP		MNP			C	C				Lc x Le : Le x Le
TOG902760	TOG902760_690	GAAAGGANAAAAAAGTCATAATTCATGCAGTTCCCAGCCATAGTCATCTTTTGTACAGAA[A/C]ACCTGAATAATTCATAAATGANNGAACTACTACGCCATGTGAGAAAAGTCACTAGGGG	0.442	A	C	C	C			--	--				Lc x Lc : Lc x Le
TOG896581	TOG896581_375	TACAACAACCGTTTGCTATTGGAGGTATTTGACTGTTAAAAACATATTTACGTATACAA[A/T]CTCTCTTACTATTCCTCTATTTATGTTCATTTATAKACGTGTCCTGTTCCGTATAACTGT	0.446	A	T	T	T			T	T				Lc x Lc : Lc x Le
TOG894619	TOG894619_1300-1303	AACTCAGTTTCTTTTTTCCATCTGAATTCTAGGTACTAATCTCAATTATATNNN[T/C]TTTTTTCCCTATTTAATCATTTGTATTTTTTTCGATTTTATTATGCAGCCCTATCTATGA	0.462		A	G	G	G	G	A	G	Yes	LG3	Yes	Le x Le
TOG900080	TOG900080_128	TTTTAATGTAATTTTGCAACTGTTTTAAATTTTTTTATGACTTCAATACACATGCATGC[A/G]CACATTTATCTTGTSTGGAANGTTTCTATTATAATCTCAACAATGTTAAGCTTATTTATC	0.464	G	G	A	G	G	G	A	G	Yes	LG5	Yes	Lc x Le : Le x Le
TOG896309	TOG896309_474	AATTATAAGTTATCGCAGAAAACTGGTGATATAATCTAAAATCTGCTTATATATATTGTA[A/T]GCTATAGTTACAAGCAAATGAAAGATAAGGTTGATTTGGCCATACCTTAAGACAAAGTCC	0.465	A		T	A	A	A	T	A	Yes	LG7	Yes	Lc x Le : Le x Le
TOG900838	TOG900838_138	GGAACTATATCACATATGCTACCACTCTCTTTCAAGTTAGTTATAACTTTATGCATTTCT[T/G]TTTCTTTTAATTTGTTTGGTGTYATCTAAAATGAACTRATATTTTGTTATCTTYTGTGGC	0.465	T	T	G	G	T	T	G	G			Yes	Lc x Le
TOG894898	TOG894898_433	TGGATCAATGGTCTAGCATGTTTCAGAAATATATATAAAAAATATAAAACTAACCTTAAA[T/C]AGACGAAAAACTTTTCGTGCTAAGCTGGTTGTTTTGTCTACATTCTgcctggTACCAG	0.485	C	C	T	T	C	C	T	T			Yes	Lc x Le
TOG894169	TOG894169_311	ATGTTAACTCCAAAGAATAAACAATATTGCATACATACATAGAAAAAAANNGGCATAN[A/T]TTGACACAAAAGAATACTAAGTTACCCTTTACAATAACTCATACCTGAAAGAGGAAATAT	0.489	A	T	T	T	A	T	T	T			Yes	Lc x Lc : Lc x Le
TOG922057	TOG922057_477	TGTTTACATTTGGTTGTAATTTCACTAGCATCATGAGTTACAATTGGTTACGTACTTTTC[A/T]TTTCAKGTAATATATCAAAAGTATTTCAAGTCATATATGGCCAATATTAAAAACAAAATC	0.495	T	T	A	T	T	T	A	T	Yes	LG2	Yes	Lc x Le : Le x Le
TOG917794	TOG917794_1518	NNNNNATTTGCAGGGACCATTAYATATATAAGCTAAAGGAAATTTACTCGTACAAATAA[A/G]TATAACACAATAATTGAATACATAATTAAKTTTACATGAAAGTACATATAAAGTTTATAT	0.506		A	G	A			G	A	Yes	LG4	Yes	Le x Le
TOG894320	TOG894320_95-98	TTGAAGTTACTAACTGCTTCCCATTTCCAGTATGATATCAAATTTTTGNNNN[T/C]TTTCTTTCTTTTGTTTCTCTATTTTTACATTATCAAACTTTGACTCCTYATGTTTTCGTC	0.509	Indel	Indel	Indel	Indel	G	G	A	G		LG2	Yes	Lc x Le : Le x Le
TOG919502	TOG919502_264	CAAGCAATTGGTTGTTGTTGTATAATATATGATACAGATATGTTATCTAAGAAAAATTTA[A/G]ATTTAGAGCTTATGAAGTGATGAAAATATATGCAAGAGTTCGATGACAATGAAACATACA	0.512			A	G	G	G	A	G	Yes	LG3	Yes	Le x Le
TOG897682	TOG897682_157-159	TGTATAAATAAACACATTACAGAAAGTATCGCGTCTCATGTTTACCTGAAAATTATANNN[T/C]AATAATAGAAATTAGGTGAAACCTTTTCATGGAGAAGCATGATGGTAAGC	0.515	MNP	MNP	MNP	MNP			G	G				Lc x Lc
TOG896613	TOG896613_1045	GTCTTCATTCTAGAATCAGATAGAGAAATAAGATAGGTCAGTNAAAAAAAAATTGTATTC[A/G]CCTATTTGTGTGTGAAAAGACACTGATGCAAACTAGTGCTGCATTCAAAAACTCACCATA	0.519	A	A	G	A			--	--				Lc x Le : Le x Le
TOG894632	TOG894632_600-607	TGAAGTTCACATGTGCTTCTTACTTCAGAATACTCCCGCCCGCCTAAATATANNNNNNNN[T/C]CAACAAGGACATCCTAACAAAGTTATGCAATATTTGAAGTCTGAAACCCCTTATAGTTAC	0.522	Indel	Indel	Indel	Indel	A	A	G	A	Yes	LG1	Yes	Lc x Le : Le x Le
TOG896491	TOG896491_132	AATTCCCATCATCCCACATGTTATCATTAAGGCTGCAGCAGTCACAACAANNNTTATAC[A/G]GGGAAGTAGAACTTTTGAAACATCAAATTCGAGGGTAAAATACACAGATGGAGTTTTTAA	0.525	A	G	G	A	A	G	G	A	Yes	LG3	Yes	Lc x Lc : Lc x Le : Le x Le
TOG901977	TOG901977_548-550	ACtntttgttGCTTACCATCATGCTtCTCCATGAAAAGGTTTCACCTAATTTCTATTNNN[A/G]TTATATAATTTTCAGGTAAACATGAGACGCGATACTTTCTGTAATGTGTTTATTTATACA	0.53	MNP	MNP	MNP	MNP			--	--				Lc x Lc
TOG919050	TOG919050_551	TGTAATCTTGGTTACTCAACTCATTTCACATGTTATGTTGATACTRAGAAATATATTG[T/C]AAGATGAAACAATACTAAACCGTGTTTTTGTCGATTTCGCAGAACTATTCTTCCATAATC	0.53	C	C	T	T			T	T				Lc x Le
TOG894844	TOG894844_1252	TATTCATTGAATAAATAATCTTTGAYGCCGNNNNCAAAAGTTTAGCATATATGTTGAGAT[T/C]CCATATCGATTATTTTTATGGCCAAAATAGTCCTTTTGAGATTTGGTAGTTGTTAGAGTC	0.534	T	T	C	T	T	T	C	T	Yes	LG6	Yes	Lc x Le : Le x Le
TOG896448	TOG896448_262	TCAGGTCCTTCGCTTTCCATCCAAATGTGACCACCCATGAGATTTACAAATCTGAATCAA[A/T]TTTGAGGAATAAAAATTAAYCTATTTAAGCAATAACATTAACATGCATTTCACATAGGT	0.534	T	T	A	T	T	T	A	T	Yes	LG2	Yes	Lc x Le : Le x Le
TOG902016	TOG902016_68-84	ATTATCGAACGGGTAATTACTCTACTCTTCCATTTTTCTTTCTGNNNNNNNNNNNNNNNN[A/T]AACTCTATTGCATTGCATGTATGTAAGAGAGAAGAACTAGAATAAGTGGAAAGTTGAAGA	0.535	MNP	MNP	MNP				A	A				Lc x Le
TOG924468	TOG924468_1327	TTGGTGGTTTTAGCCTATATCAAATCAAAATCAAACaCAAaAAAAAAATCAAAAT[A/T]TGCTTSTAATCAACTAAAAAAAATCAAATTTAtAAAAAAAAAAACAAATTTACAAAAAT	0.537	T		A	T			--	T				Lc x Le : Le x Le
TOG894201	TOG894201_894-902	AYGGCGGAAGTTGATCCATGTAGCCAACCCACTTAGTGGGATAAGGYNNNNNNNN[T/G]GTTGTTGTTGTTGTTTACATAGAAAAGGTAGATTTAGAATGAAAGGAAGGAAAATAGTTA	0.538	MNP	MNP	MNP	MNP			--	--				Lc x Lc : Lc x Le : Le x Le
TOG896615	TOG896615_900	AGGCTAAATAAAATAGTATTTGCAATAAGATCATAAGCTCAAANNNNNNNNACATGTAAA[T/C]TAAAACAAAAAAGCAAAGTTGCATAATATTCAAAYATCARTCCACTCTTTCTGTTTCTA	0.539	T	T	C	T	T	T	C	T			Yes	Lc x Le : Le x Le
TOG894320	TOG894320_156	NNNTGTTTCTCTATTTTTACATTATCAAACTTTGACTCCTYATGTTTTCGTCATGTCTAN[A/T]TCTAAAATTTGTAGATGAGGGAGGAGGATGAGGAGATTGAAGCCGATGGTGCCAATTACC	0.541	Indel	Indel	Indel	Indel	--	--	T	A	Yes	LG2		Lc x Le : Le x Le
TOG899516	TOG899516_384-388	CTTTCATACTATGATNTTTTTTTCAGAAGCTTAAAATGCATTTTTTTCATCTTAAAAAGT[T/G]NNNNTTTTTTCATGATAATTATTGTTACAAGAGTGTTCTTATTTCTCTGYAAGTTGGTCA	0.543	MNP	MNP	MNP	MNP			C	A	Yes	LG7		Lc x Le : Le x Le
TOG948168	TOG948168_1359-1362	ATCTTGACCTTAGGCTTACATTCTGAAATAACTAACTGYAGAGCCTNNNNNNNNNTCNNN[A/G]CAGCGCTTTTGTATTTGGTTAcgaCATctgcAGAAGTGAGATCCAacacccCTTTCTCGc	0.554	MNP	MNP	MNP				G	G				Lc x Le
TOG894192	TOG894192_598	TCAAGGAAASATCTATCTCAAATATATAAAAACAAATTTCTTAAAAATACAAACTAAAC[A/T]ACTAGAAAACCCTAACAATTGAGATACTAAACATGTTTTAAAATATAAAAACAGTTAA	0.556	A	A	T	A	A	A	T	A	Yes	LG5	Yes	Lc x Le : Le x Le
TOG902692	TOG902692_506-508	CTATATTGTGTATATCCCTGAGGTTGGGAATATTATATCAGCAATTCAATCATACAAAAA[A/T]NNACAGTGACTTACATCAAATATCATACCGGATTGGATGGTGCCTGAGATCCATTTG	0.556	MNP	MNP	MNP	MNP	A	A	T	A	Yes	LG7	Yes	Lc x Le : Le x Le
TOG894011	TOG894011_493-494	GTGAAATTGCCCAGGACTTCAAGGTAATGTtTAAGAACTTTTGGTTAAATAATTCTTTTT[T/C]NTTTTTTTGATGATTGTTTTATCTTACWAATTTTGTTGTTGTTGCAGACTGACC	0.56	MNP	MNP	MNP	MNP			G	A				Lc x Le : Le x Le
TOG896348	TOG896348_702	TCATTGATAAATTTTGAGCATACCGATTGAGATTCCTACTTAATTGGCTATAAATAAAG[A/G]GAAAGTACTATAAATTAAAACACGGAAAGTATTTATTTACTTACAATGATAGCACCGACC	0.56	G		A	G	G	G	A	G	Yes	LG2	Yes	Lc x Le : Le x Le
TOG894557	TOG894557_396	NGTTTATGCTTGAATTTTATTTTTACTTGACAATTTAGGTACYCATATTTCAAATACACG[A/T]GAGGCTAAAGCTTTTGCGCTTTTAGCTGAGGAGGGTATTGCTAAAGGAATCCGTAGAATA	0.563	A	A	T	A			T	A	Yes	LG4		Le x Le
TOG922448	TOG922448_361-362	GCTCTTTTGTATACATATCACCAATGTCATGTTTTGTCAGTAACACNNAAATATTATN[A/T]GATAATTTCAAGTGTCTGTGCAGTTAGAGAATTTRTTACTTCAAGKTCAAAATGTGTGA	0.564	MNP	MNP	MNP	MNP	T	T	A	T	Yes	LG4	Yes	Lc x Le : Le x Le
TOG906886	TOG906886_1337-1339	TAAACAAAGCCACAAACCAATGTTCTCTTCGTTGAGATTCCATTATGTTCTTGTTTTTC[C/G]NNTATGGTAACTTGTATTTGTAAGTTTAATTGATATATATATATATACTCCACAGTCTGG	0.569	MNP	MNP	MNP				G	--				Lc x Lc : Lc x Le
TOG895690	TOG895690_1396	AGTTTTTCCTTATTGCCCAGGTTGTCTTTTTAATTGAATATCATAGTTAATGTAATTAAA[T/G]CATGCAATAGAGAAAAGCAACGGACTAAAATGGAAATTTTTTACAAAAATCCATAATTC	0.57	T	G	G				G	G			Yes	Lc x Lc : Lc x Le
TOG903003	TOG903003_475	GGCAGGCAGCACTCCTTCACAAATTTCCTACGAGGTTATGAAAAAACGCCATTTAAACAC[A/G]CTGTTGYGGCCTATAGTGCTCCATGGCACNNCCATTTAACAACATTGGTTTCGTGTAAT	0.571	A	G	G	A			--	A				Lc x Lc : Lc x Le : Le x Le
TOG899697	TOG899697_625	GGCCGCCTAAATGCTGCCAATGCCAAGCCATTCTAGAAGAGGAGAGTGGATCTCAAACTA[A/C]TCGACTCGGTTGCTTGCGTACGTGATATTGACTTTGTATTACTATGAAATAAACATTTTA	0.572	C	C	A	C	C	C	A	C	Yes	LG7	Yes	Lc x Le : Le x Le
TOG900787	TOG900787_512	AAATTTAgAGATTTTaAAAaaCCATTATGATAAGGAAAGTTAAAACTTGATAAATTCTTT[A/G]TCCAAATTAGGATATCAAGCCAACAAAAGTACTAGACATTTGATTCACATATATTATCAA	0.576			A	G	G	G	A	G	Yes	LG3	Yes	Le x Le
TOG915884	TOG915884_554-555	TTGATTAGAGACATCAGCTGGTATTGTTGTAATCATGTCTATTATTCTCATTTCTTGTTA[T/C]NGATGCATATCTTTTACTTGTCTTTCTCCCTTTTTTTGCAGTCGTAAAACTCTTGGACTA	0.582	MNP	MNP	MNP	MNP	G	G	A	G	Yes	LG1	Yes	Lc x Le : Le x Le
TOG894454	TOG894454_67-69	CCCAAGGCtGTGTTTCCTTCTGTAATGTGTTCATTAACCTTTTTATTTTCTGCATTTTNN[A/T]TTTTTTATTTTAGTTTTGGATTTTTGTTGTGGTTCCTGTTTCACATGTATTAGCTGCTTT	0.583	MNP		MNP	MNP			--	T				Lc x Lc : Lc x Le : Le x Le
TOG897956	TOG897956_144-146	AAGGAACAATAACTCACTGTAAATTAGTTAGGTTAGTTTAGCAATTCGGGGAATTGTACA[A/G]NNAGAAAAAAAAANCATTAAATAAAATAGTAAGAAAGTTACGGGTAGGAAAGAAAGTGTG	0.583		MNP	MNP	MNP	A	A	G	A	Yes	LG4	Yes	Le x Le
TOG907074	TOG907074_534	TATATAATATGAAACGGGTTTAGGCACTGTATCCGTATTATGAaAGTAAGGTAGAGGATT[C/G]AAATCTTAATTGAATATATACCTCTTTTATTTGCTTTAGAAGATTTTTtTcTTCTGATT	0.587	C	C	G	C			G	C				Lc x Le : Le x Le
TOG896371	TOG896371_501	AATGCCAATGATATAAAAAACAGAAATCATCTTACACAATCAAAATTCACAACCTAGTCC[A/G]TTGAARAGTCCAACAGTCACACCCAAACAAAAAGATCAATGAACTAAAACTAAACTTAAA	0.588	G	G	A	G	G	G	A	G	Yes	LG4	Yes	Lc x Le : Le x Le
TOG905343	TOG905343_448	ATACAAGACTTGAATGCTAATAAATAAAGAAACCGGGAAACAAATATGAAAACTAATCTT[A/T]AAGAGATAATCTACAATAAGAAACTAATCCTACGATATTGRTACTGTTATATGATGTTTT	0.588	T	T	A	A	T	T	A	A			Yes	Lc x Le
TOG908646	TOG908646_566-569	AGCTGCGTCAAATTAGAAACAACTATTAGATGTAAGGACTTAGTGCCATTAMTAATCNNN[A/T]GTGTTAGACCAAAATAAAGATGAGGAAATTACCGTTGGTATGATGAATTTTCCGGTGAGT	0.589	MNP	MNP	MNP	MNP	A	A	T	T			Yes	Lc x Le
TOG946905	TOG946905_313	GWTAAATACATTTGTCCACTTCTTTTGAACTTTGTTGCCTCAANNTCTTTGAGGATGCA[T/C]GTGGCTAGGCTTTTTTCAAGAAGGATAGTGGAACTGCTGTTTGAAGAAGTGTATTTGAGY	0.589	C	C	T	C	C	C	T	C	Yes	LG7	Yes	Lc x Le : Le x Le
TOG896851	TOG896851_511-521	GAAGGGGATTCTGTTATGCTGGATGCTAACAAAGGGAACACAKGGCAATNNNNNNNNNNN[A/G]GGAGATGCGGGAATCAATAGACCTGAACGTTAATATGTGAGAAAAAATGAATGTGTGGAG	0.59	MNP		MNP		G	G	A	G	Yes	LG4	Yes	Lc x Le
TOG894357	TOG894357_365	AATGTTTTCGCGGACAATCAGACTTCTAGAAGCCGGGATGAAGCCAGTGTAN[A/T]TTTTTTTTGAAATATTGTCTTTCCTTGANTAAAAAACCCTATGAGAATAATTTTAGAATC	0.593	G	G	T	G			T	T				Lc x Le : Le x Le
TOG909835	TOG909835_422	TTGGACAAGTGGCAATCAAATGTCACGATGTTGCTCATATAANGTGTGGAAATAGTTCAA[T/C]GTGCACGTCATAATGAAAATGTCACTCAATTATTTGNNTTTGAGAACCTTCAAYAAATGA	0.593	C	C	T	C	C	C	T	C	Yes	LG2	Yes	Lc x Le : Le x Le
TOG894029	TOG894029_1440-1454	AAGNNNNNNNNACACGAACAGACGGAATATGCACTATTTATCCTGNNNNNNNNNNNNNNN[A/T]TGTTGGACTAAGATGTGTTACCTTTGGAAGAAGGTAACCTCCTATCTCTACTTCATTTGA	0.599	MNP	MNP	MNP	Indel	--	--	T	--				Lc x Le : Le x Le
TOG896190	TOG896190_836	TCTCATTGCCTGTTTTTGCACTCACATGTCAATTGTTTGAGTTTCCGTTTCATGGGTGTT[A/T]GAATGTAGACATCTCAAATAACAACATTGTTGGNNNTTTTTTTTTTGTTTCAAATGATTC	0.602	T	T	T	A	T	T	T	A	Yes	LG5	Yes	Lc x Le : Le x Le
TOG896945	TOG896945_720-721	TCTAAGCTATATTACAGGGTTTATAAAACAACTTATGGTCATACCATAATTTTTTTTTTT[A/T]NAGTTCTACAGAATATTTGTAAGAATGCWAAAAATCCTTCCAAACACTCTTTGGAAAA	0.602	MNP		MNP	MNP			A	A				Lc x Le : Le x Le
TOG938908	TOG938908_139	ATAAAATAAATTGGTAAAATTGTTACCACATAATTCAATGATGAAAATAAACAAGTATG[A/G]ATTTTGTTTTTAGTCATTATTTCTAACCAGTAATAACAGTTCACTACAATCACWTATTAA	0.605	G	G	A	G	G	G	A	G	Yes	LG2	Yes	Lc x Le : Le x Le
TOG913108	TOG913108_213	GGTAAACATCACTAATTCATTTTGGTGCTTCATTGATTAATACTAATTAATATGTTGTGA[T/C]AGATGGATAAGGCTTCAATAGTTAAGGATGCAATTGAGTACATACAACACTTGCATMAAC	0.606			T	C	C	C	T	C	Yes	LG3	Yes	Le x Le
TOG894101	TOG894101_114	AAATATAAGTGTTGCACCACCTGTACGTTCAACTCAATGGCATGTCAWCGATATATAGC[A/G]GGGCAACCAGATTTTCTAGCTGTTAGATAATAATTTYTCACTATCTAAATATAANNGAGG	0.614	G	G	A	G			--	--				Lc x Le : Le x Le
TOG919004	TOG919004_271-272	AGTTTAAAAATTTTAAGAAAAATTGATGGACCAGTTAACTAATTCNN[A/G]AGAGAGAGAGAGATCAAGTCCAATAAATATCAAGCACNNNNNNNNNNNNNNNNNNNNNNN	0.618	Indel		Indel	Indel			G	AG				Lc x Le : Le x Le
TOG894263	TOG894263_231	AATTTAGATTGACTTCAATTTCAACTATCTAATAATGTGAAACATCACAGTTGAACTGAT[A/G]ATAAYCTCTGAATCTAAATAACAAAAAAAATCAGATGGCTGTTAATGAAGAACAATAA	0.627	A	A	G	A			G	--			Yes	Lc x Le : Le x Le
TOG906662	TOG906662_156-157	AAATCTAAGTAATAATCAGATTTTATATCAAGAAAYGAGCATAAGAAATTATAACAGTTN[A/G]GATTCCCAATAGAGTGGAATTTTCAACTGAACCAAATATTTTACCACTCCATGAAATTCT	0.627	MNP	MNP	MNP	MNP			A	G				Lc x Le : Le x Le
TOG916106	TOG916106_491-495	TTGGAATAAAAGNNNTTAAGAATNNNAGATATTCTTTATTCACACATGCACAAGCACAC[A/G]NNNNCATNNNNNNNNNCATTTACTGAGGACTCCATTCAACGAAAGATTTCAACCAAAGCT	0.63	MNP	MNP	MNP	MNP			G	A	Yes	LG6		Le x Le
TOG899406	TOG899406_610	AaAACaCCAAAtAATCTcTAATTtGGgAAACTATAAATTTGTATTGGAGGAGGGTTNNGG[A/G]GGGCTTACACAAATTGTTCAAATATAATTTGTTGTTatagtaNNNTAAAAATTAAAAATA	0.633			A	G			A	A				Le x Le
TOG894044	TOG894044_476	GGAAGGCATGGAATTGACTAAGTGAATGCCATATGTACTTTTATATGTACTNNNACATGG[T/C]GGTGTTTGCCAAACTAAAAAGTCTGGGTATGTCTAGYGGTGNNATTGTTGCTGAGTAGGT	0.636	C	C	T	C	C	C	T	C	Yes	LG4	Yes	Lc x Le : Le x Le
TOG896172	TOG896172_711	AACTACTCTGTTTAAATTTGAACACGTATTAAGCAAAACACACCATGGTAGCCTCTCCA[A/G]TGACATGTACNNNNNNNACACACTCTCAGTACATTTAGCTCCATCACATCACCAAATTC	0.639	A	A	G	A			--	--				Lc x Le : Le x Le
TOG908531	TOG908531_469-471	AGACCTCTCACTATGCGGATTGGGGTTGGTAAGGTAGATATATAAGTTTCGTTACTGCNN[A/C]TTTTTGTGTGGTTAGGTACATCCTTTTGGTGAGTTTGTAATTTTAAGGGGAATGAGTTT	0.639	MNP	MNP		MNP			A	--				Lc x Le : Le x Le
TOG898075	TOG898075_241	AGCGCTGCTTCCGGGACGCCACTGCCRCCATGTGTTATGCTACACAAATCACAAACAAAA[T/C]GTATACAGATATTAGTTTATTGCAGTTAGCAGRTAACATAATACTGTAAWTCGATAAATG	0.643	C	C	T	T	C	C	T	T			Yes	Lc x Le
TOG910318	TOG910318_108	GAGTACAATCATGTTCAACATGGACAGCATCAAAGACTTAGAGGAGGTATGGCTTCTCTT[T/G]TTACGTNTTTTTTTTCTTTCGAACTTAAAGAATTAAGAGTGATCTATCATTATATATGAT	0.645	T	T	G	T	T	T	G	T	Yes	LG2	Yes	Lc x Le : Le x Le
TOG895760	TOG895760_642	ACAATAAGTGGCGCCATCCTGATCCCTATATTGGTAAACAAATCACATRAACTCACTGAA[A/T]GATGAATCTCTGGATCAACATTGCTTNNTTTWTTTTTTGTTCAGAATAATTTAGTTTA	0.646		T	A	T	T	T	A	T	Yes		Yes	Lc x Le : Le x Le
TOG894791	TOG894791_686-688	TTGTGTACTTTTATAATTTAAGTTTATGTTCTTTTGTTAACATTGAGCCTGTGCTTATTT[T/G]NNNCTTTTGGCAGGTTACTCCATCCGCTCATTTTCAGACCGACCTTGGGTTGGATAGTT	0.648	Indel	Indel	Indel	Indel	--	--	A	C	Yes	LG2	Yes	Lc x Le : Le x Le
TOG896681	TOG896681_886-888	GATGCAATGGGAAGGTATAWATAWAATTCAATGCCCTTTCTCTTTTTAGCTATTTTATGT[T/G]NNATGCAAGATTATTACCATGTTTGGATAAATAATTACCATGTATAACACAATAAACATA	0.648	MNP	MNP	MNP	MNP			C	A	Yes	LG4	Yes	Lc x Le : Le x Le
TOG897535	TOG897535_61-62	GATAATCATATCCaAGGTTATCGAATRTTCACTTAGTATN[A/T]AGTAGCGCAAGGATAACAGTGTCATAAAAGATAGATCAAAGTCCAATTCTTAAANTAAC	0.649	MNP	MNP	MNP	MNP			T	--				Lc x Le : Le x Le
TOG894279	TOG894279_87-98	AAGTCCAAGAGTTCTCTAACTCTAGAATCAgACCTGCATGCAAGGAAAAATCTCAAATTA[A/T]NNNNNNNNNNNNAAGCTAATGAAAGCTACATCATTAAAAGCAACATATGATATGGCACAA	0.651		Indel	Indel	Indel	A	A	T	A	Yes	LG5	Yes	Le x Le
TOG895021	TOG895021_411	CAAGATAAGAGATGTAACAAGTCCTCTATTACCCATCATTATCTATATAATCAAAATCAA[A/G]ATACGGTTTTAAAATGTTTTAATTTTCTGAACACAAATTGAAAGGACGAATAAACTAAC	0.652		A	G	A	A	A	G	A	Yes	LG6	Yes	Le x Le
TOG898468	TOG898468_615	TATGACTTGGMTTTACTRGATGACAAACTGAGAATTTTACGTTCANNNATTATTATTT[A/G]TTGCTTTTGCAGATGTTCCTTTAAGTGCTAGAAACATTTTGAGGATCCTGAACTGAAAA	0.654	A	G	G		A	G	G	G			Yes	Lc x Lc : Lc x Le
TOG901758	TOG901758_576-577	ACTGTCACAATGAAGTGTTAACCMAATATAGTCCAAAACCAGATTGAGAAACACACAAAA[A/G]NNAGAAAACAAATACACTTCTACTTTTTTTCAAGAAATAGATGAATGATGCAAAGAACCA	0.654	MNP	MNP	MNP	MNP			G	A				Lc x Le : Le x Le
TOG897466	TOG897466_105	TATTTACAAGCATTGAGTCAGCTACTTTCCCATTTTCTTCATACTATTAGGAAAATAATA[T/C]AAATATTAGAGAATTAACCAAAGGGTGGAAATTTCACAAAATAAAGTTACAAATAAATCT	0.656	C	C	T	C	C	C	T	C	Yes	LG4	Yes	Lc x Le : Le x Le
TOG898824	TOG898824_713	ACCACAAATTTCACTCGAAATCAAATAATAAGAAAAAATGNAGTACCACGAGTACGGTGC[A/G]TGTACCCGTTACCGGTACTTCACCATTTTAGAAGTACCCGTGCTTAAGARGATTTACTTG	0.656	G	G	A	G			A	A				Lc x Le : Le x Le
TOG906310	TOG906310_427	CCTATCAGTGCGGGATTGANNCTCACAACWTGAGAGTGGATAGCACAAGAYACCAGT[A/T]TTGCATCTTCACGTACAGCTTAGGAAGAGTGTATTcGATCATAAACACAAGCTTCTTGAA	0.656		T	A	T			AT	A				Le x Le
TOG910567	TOG910567_588-589	ATCATTCCTTTATATAAACAATACCCCTTAATACACATAAATTTTTCTCTCTCCACTCTG[T/G]NNTCAATCCTATCAAATCACCCTAGTGTACAACTAGAAGCTCATCAGGAAGTTAGAGAA	0.656	MNP	Indel	Indel	Indel	C	C	A	A			Yes	Lc x Lc : Lc x Le
TOG900332	TOG900332_1173	TTTCCTTATTTCACTTACAAGATTGTCTATAGGAGTTTGTTTATTAGGTAAAATATGATN[A/T]CTACGAGTATTTGTATTTTTTGTCTTCGGCATGTGCGTAAGTTGAACATGTTACTTAT	0.657	Indel	Indel	Indel	Indel			T	T				Lc x Lc : Lc x Le
TOG918556	TOG918556_98	TCAAATTGGACAATCATCCTGTAGTTAATAAATGTATGTTTGTGTCTAACACCGAA[A/T]TTTGATTCATTAAATTTGGTGWTTACCATGCACTCCTTGGTCTTGACCATCAGTAATAA	0.657	A	T		A			--	--				Lc x Lc
TOG896068	TOG896068_563	ACTTTTATTNTATTTCAAYAAAACATTCTTTTCCTATTACAACACCTTTTAACTCAATCT[T/C]TATTTTTTCTATATAGATGGTCTTTGATAGCTGGAAGATTACCGGGWAGAACAGATAATG	0.66	T		C	T	T	T	C	T	Yes	LG4	Yes	Lc x Le : Le x Le
TOG919040	TOG919040_1110	AACCGAAATCaGTTTCAATGAGTTCGAGTTAGATTCATGTATTTCGCCTGCCACCAT[T/C]TATGCATGGAATCAGTTTTTTCAATAGAAATATTCCATTCTTCAACATCAAATTATATT	0.66	T	C	C				--	CT				Lc x Lc : Lc x Le
TOG902710	TOG902710_494	TGTACACCAACCATAAAATGGAANNAGAAACCATAGTTAGTAATTAAATGAGAAAATAC[A/G]GGCCTTAGCTAAGTATCCACGGAAGTCATCGGGATGAGTAGATATGAGCTGATTGTAAAC	0.662	A	A	G	A	A	A	G	A	Yes	LG4	Yes	Lc x Le : Le x Le
TOG896050	TOG896050_1346-1348	ATTTATTCCTAAAACAAAAATGGTTATAAATCCAYAACTTTAAACTTGAACCAGATTCNN[A/G]TGTCACAATAAAAAATGATAACCCAAATAAAACAAAAACACTGTTGATAGCATACCTCGC	0.663	MNP	MNP	MNP	MNP			--	A				Lc x Le : Le x Le
TOG895917	TOG895917_254	TTGTATATGATAAATAACAATATGGTGAAAACAACTTATCTATGCATGGATAGTCTTTTA[A/G]GCGTGTCACTGTTTACTAAATATTTTAATGAATTTGAACTGCAGGCCAAACTCTTGAAG	0.665	A	A	G	A	A	A	G	A	Yes	LG2	Yes	Lc x Le : Le x Le
TOG897003	TOG897003_1256	NNNCACTTRCATGAAAAACATTKATGCTAAAAGTGCTTAATTAGGCTGTTTATCCAAACA[T/C]GAGAGANNTGGTTATGTAACTAACCGTGAGTTTTCTGAGTGTGATAAAATTGATGTGAA	0.665	C	C	T	T	C	C	T	T			Yes	Lc x Le
TOG899684	TOG899684_31	CTCTTTGCGGGCAACATCCCCTTTTTTC[A/G]AAATTATTGAGCTAATAAGTAATAAAATGAGATCTGAAAATGAAAATGAAAAAGGAAAG	0.665	A	A	G	A			--	--				Lc x Le : Le x Le
TOG896940	TOG896940_80-82	ggaTTCCATCCAAGAGCGTGTTTTCCAATTTCAGATCTCTATGACAAATTTCCTATAGNN[T/C]GAGGCGTAATATAAGACACAGGTTTGTATGAAAAACACAACAAATTATGAGTGGATGCA	0.666	MNP	MNP	MNP	MNP			G	G				Lc x Lc : Lc x Le
TOG894101	TOG894101_101	CAAGCTCAGTGTCAAATATAAGTGTTGCACCACCTGTACGTTCAACTCAATGGCATGTCA[A/T]CGATATATAGCRGGGCAACCAGATTTTCTAGCTGTTAGATAATAATTTYTCACTATCTA	0.667	A	A	T	A			T	A	Yes	LG6		Lc x Le : Le x Le
TOG898550	TOG898550_597-600	gCTtCCCCTCCCAGCTTTCCCTGGAATGTTCACCACCATCCTCTGAacaaacaatcctcA[T/C]NNNAAKtgtaaATtaacATaatgcaaaatAtctttaCcgaTTTTAggcaataaaaAAAtt	0.667			MNP	MNP			--	--				Le x Le
TOG906628	TOG906628_215	CTATTTTGGTTGCGTTTTACTCCAACTTTCTTTTTGTGTAGTATCTATTTCTTGTAGAT[A/T]GGGAATATATTTTACCCTTGTTCATTCTTAGTACTGGATTCCCCCAACATGGAGTTTCTC	0.667		T	A	T	T	T	A	T	Yes	LG1	Yes	Le x Le
TOG900339	TOG900339_283	TTGTTTCGGATAAGCACGCTAATTAATTTGTTGTGCTCTTTGTAAACTTAYTCACTCCT[T/G]TAACGCGCATAAAATCTAATGTTGATTGTGTAGGAGCATTTAAGGTAACACACATTAATA	0.668	T	T	G	T	T	T	G	T	Yes	LG6	Yes	Lc x Le : Le x Le
TOG904000	TOG904000_836	ACTAAGGATGCTTATTTAGTGAATAACATTTTTTGGAAGGGGGAAAATTATAAATGTTTG[A/T]ATATGTTCWAATAGCAAGTTCAGAAACTCAACTTGATATCTAAGCCTGCCTGTGTTGCAC	0.669	T	T	A	T	T	T	A	T	Yes	LG5	Yes	Lc x Le : Le x Le
TOG905292	TOG905292_507	NNNNNNAACCTTCCAAATTGTTGTTGATCTTTRTGRTCAAATTTGTGGGTCAAAATATCA[T/C]TTCTCWTTAAAAAATTGATCAATGTGCATCACMGCYATRGCAGAGCCTTNNTAGGTTTTT	0.669	C	T	T	C	C	T	T	C	Yes	LG3	Yes	Lc x Lc : Lc x Le : Le x Le
TOG895781	TOG895781_257	CTACCAGTCACTTTAAATAGAAMTTCATTTANAAAAATTGGTTACATAAATTTTTATT[T/C]GTTAGGGTTTTTTATTTCGACTTACCCAAGAGAAGGTGTTGATATCGGCGGTTTCGTGTT	0.671	C	C	C	T			C	T				Le x Le
TOG894516	TOG894516_517	AAGGGAAAGCCTTATTATGTTGATCTTCTTGATTTGTTCAACGAGGTAGCACAAATCTCA[A/G]TGTTTAAAYTCTGTGGGTTTCATTTTGCTTATACGCTAAAAATTGACCGTGTTGTTTTTC	0.672	A	G	G	G	A	G	G	G			Yes	Lc x Lc : Lc x Le
TOG900991	TOG900991_1218	GCGGGGAGTACCAAGTCTGGTACCAAGCACATGTCCATGGCAGCAGCGCCAAAGACATCA[T/C]TCCCCTCCATCGCTCTCAGCCTTCTCTCTAAGGTCTGATATTTCTCTTTTACACTttCgA	0.673	T	C					A	A				Lc x Lc
TOG900129	TOG900129_1047-1049	GAGGACCTGGGGATCCCTATTGATTTGACAAAAAAAATCTACAAGCAGAGTGACAGACAA[A/C]NNNGAAGCACATAATAGTTCCACTAACCCCAGATAaGTAAGAGACATGCAGAAGCAATGG	0.674	MNP	MNP	MNP		A	C	C	C			Yes	Lc x Lc : Lc x Le
TOG897513	TOG897513_1101-1102	TCCAGGTAAgAAATAGAAAATAATGTTAAGTTTCATKTAGTTATCAACATATCATGGAAN[T/C]GCTAAGCGCGGTGCAGTGGGTTTTTCAAATAAAATAAACATTATTCATTTTTATGCAGA	0.675	MNP		MNP	MNP			--	--				Lc x Le : Le x Le
TOG908268	TOG908268_681-682	GTTCTTTGCATCATTCATCTATTTCTTGAAAAAAAGTAGAAGTGTATTTGTTTTCTTTNN[T/C]TTGTGTGTTTCTCAATCTGGTTTTGGACTATATTKGGTTAACACTTCATTGTGACAGTGG	0.677	Indel	Indel	Indel	Indel			G	G				Lc x Le : Le x Le
TOG905465	TOG905465_1128-1129	NNNNNCACTAGCAGCACCAAACTTCCGATTAGAGGCGTATCTATGTTTGAAACRTGTN[A/G]ATGTCGGACATTGACAAATGTAGTTACATTCRATCACTTTTGTTTTCTTGAATTGTTACC	0.678	MNP	MNP	MNP	Indel	G	G	A	G	Yes	LG2	Yes	Lc x Le : Le x Le
TOG910212	TOG910212_397-400	ATAATGCATgTGATGCTGCTTTTGTTCTNNNGATGTGAAATAATGCAATCTAGAGTTTGC[T/G]NNNGTAGTTATTTTCCCACTCATCTGAGGATTTTTTTGCCATGCCCAACAGTTcGAAGAT	0.68	MNP		MNP	MNP	A	A	C	A	Yes	LG6	Yes	Lc x Le : Le x Le
TOG927609	TOG927609_1378	GCAGGCTGAGTCAACAAGTGCATCAAATGAATCTATTCTTAAGGTTGCCCTYGATCA[T/C]GGAAAAGCATTGGGAGTTATAAAGTCACACGATCGAGTTGTTGTCTGCCAGAAaacattg	0.681	C	C	T	T	C	C	T	T			Yes	Lc x Le
TOG897558	TOG897558_285-286u	TATGTAATTTCATATACGAGAATTATTACTCATCTATTGATTCTCTTTTACGCCNN[A/T]CACATTTTTATTCTGGTTTGAGAAGTGAATTGCTCTACRCGCCTACGCTAAGCATAMAAA	0.684	MNP	MNP	MNP	MNP	A	G	G	A	Yes	LG6	Yes	Lc x Lc : Lc x Le : Le x Le
TOG897558	TOG897558_285-286d	TATGTAATTTCATATACGAGAATTATTACTCATCTATTGATTCTCTTTTACGCCNN[A/T]CACATTTTTATTCTGGTTTGAGAAGTGAATTGCTCTACRCGCCTACGCTAAGCATAMAAA	0.684	MNP	MNP	MNP	MNP			T	A	Yes	LG6	Yes	Lc x Lc : Lc x Le : Le x Le
TOG901045	TOG901045_251	TCCATCTTTATAATCAGGAGTAAATGCCGATGACGTCGAGTCTCTGTAGCTGCCCCCGC[T/C]GCGCGTGGAGAAGCTAACAATGAACTTTTGGAGTTTATGGGAAAAGTATATGTCTACACT	0.684	T	T	C	T	T	T	C	T	Yes	LG7		Lc x Le : Le x Le
TOG902630	TOG902630_122-123	TATATATATTTCTGAAACATGCTAGACCATTGATCCATTCTTTTTGCCTATTTTGGTACA[A/C]NNTTTATAATGGATTATCCTCTCATACTTCACCCTTTAAATCACAGTTTGTCAATGA	0.696	MNP		MNP	MNP	C	C	A	C	Yes	LG2	Yes	Lc x Le : Le x Le
TOG897172	TOG897172_349	accTgcgtatTGTTGTtTgctGGGGCGCCCTTGGATTCATGGGGCAGGGGCAGTGAcatC[T/G]actTTGCAtcagaAGccgaaGTATCCGGTTGAGGGTAAAAtagcttcagcgtatgtcggt	0.697	T	G					A	A				Lc x Lc
TOG913412	TOG913412_260	CAGTTTGTTATTTCAAATTTGGTACTTTTGAGGACTTCTTAATTGCTTAACTGTGAACTC[A/G]TGATGAAAGTTAAGAGTGTTTTAACTATTGTGAGGGTTTTATGACAATTTATGATCCTTG	0.699	A	A	G	A	A	A	G	A	Yes	LG7	Yes	Lc x Le : Le x Le
TOG894542	TOG894542_272	TCAAGGTAAGGCTAAATCTATCAGACTTGCAATTTGCAAATCATAAACACTAATAACTTG[A/G]TGTTCACTAATATCAAGTGCATTGGGAGAACTAATATCAAGTGCACTGACATATTGAAT	0.704	A	A	G	A	A	A	G	A	Yes	LG6	Yes	Lc x Le : Le x Le
TOG906850	TOG906850_421-423	AAAGAAGCATACTCTCacGTCCcGAGCCTTCACCAACCGGCCAACCCCAgAGAGTTACTA[T/G]NNGGTAAACCCGGGGGTTGAtCATATTAATTATTATTTCTCCTAAATCTGGTTTAGGAGA	0.705		MNP	MNP	MNP			--	--				Le x Le
TOG911890	TOG911890_558	GTATTAAAACAACTTCTTGAGGGGTTTAWATCAGCAAGTATATCCATAAAAGTGTWGGAA[A/G]TTTTCTATCCTTACTTCCCACTTGCATCTGTTAAACCAGATATCTGGTATTGAGCAATTA	0.705	A	G	G		A	G	G	G			Yes	Lc x Lc : Lc x Le
TOG894933	TOG894933_193	TCCCTCTGAAATAGCCCATACAACCAAGACTGACCCCGCCGACAGTCCCCAGCTGCAA[A/T]NACCCCGTCAACATTGTTGAGAAACGGCCATAACAGCCTTGAAGTTTGACCTGTTGTC	0.706	Indel	Indel	Indel	Indel			A	A				Lc x Lc : Lc x Le : Le x Le
TOG903324	TOG903324_394	tactgattgtagttggttaaatacctctagtgatttgctcacTTTGAagcttCAAATGAA[A/T]GTGGCAGGTTGAGAACCAAGAAGGGGTTGcaaaCTTTGAactctacaccactagctacga	0.706	T		A				--	--				Lc x Le
TOG895054	TOG895054_496	AGATGAACAATTCTTTGACCTTCCTAAGGCTCTAAATATCACATTGTGTTCATTAGTG[T/C]GTGAATGTGCAAAAGACAGTAAAGTACTCCCTCCAGTATATCCATATATAGTATTCTATG	0.708	T	T	C	T	T	T	C	T	Yes	LG3	Yes	Lc x Le : Le x Le
TOG896979	TOG896979_1290-1292	ATAAACAATGTCGTAAAATGCATTGACTGGATCGGGAAACTGTTCCAAATTCATATGCCA[A/T]NNTGTGGTATACTTAAATCAGATTTTTTGGTTTTGCTAATTTACTATCATTATAAAAAAA	0.709	MNP	MNP		MNP			A	A				Lc x Le : Le x Le
TOG894475	TOG894475_767	TTGAATGTAACCCTGTaATGAAATCTTTCTTAGTTGGTYCTTTCTAGCAGCTGTGTTTAT[A/G]TTTGTGTATTTTGCAACAGGGATCTTCCTGCATCTGAAAGGGCTAAGTGGAAAATTTATG	0.712			A	G			A	G	Yes	LG2		Le x Le
TOG897386	TOG897386_1334-1338	ATAGGTGATAACCAATGGGAAGTACAAGAGTGTGGTGCATAGAGTAATTGCACAAACAGA[T/C]NNNNCTAGAATGTCCATAGCATCATTCTACAATCCAGGGGATGATGCTGTCATTTCTCCT	0.715		MNP	MNP		A	A	G	A	Yes	LG3	Yes	Lc x Le
TOG895199	TOG895199_130-132	TTAGTTAACTGTTTGAATTTTCTTCTNNNCAAGTTATTGGACAGTGCATATCATGGANN[T/C]TAAAACAATTTTGGTGTTGCAGTTTGTTGAYGAAAAGGTTCAATGGTTGCATATTGACAT	0.716	MNP	MNP	MNP	MNP	G	G	A	G	Yes	LG6	Yes	Lc x Le : Le x Le
TOG894259	TOG894259_292	ATTCAAGGGAAGATCTTATACATGCCTTARAGGTGTGTATTTTAAATTTCATTCAATCAT[T/G]ATGTAGTTGTTGGAGGTAGATTTATAGATTTTGTGCACATTGTTGCAATGTATTTTCAA	0.726	T	T	G	T	T	T	G	T	Yes	LG3	Yes	Lc x Le : Le x Le
TOG896943	TOG896943_1079-1081	TTAGAGCTTACATAAAATTTCCNNGGGNCCCTTAATTTTCATTTTGTTGCTCCAAGA[A/T]NNTGAATACTCACACACAGTTCTTTTTCATTTTCCCAAACAGAATAAAACCAAAGGCAGG	0.726	MNP		MNP	MNP	T	A	A	A			Yes	Lc x Lc : Lc x Le
TOG896103	TOG896103_142	TCATTGATTCTACTCTTCTTACGCAACATTATTACCCTAAATTTGTAAATACACATAAT[A/T]CAGTGTGATCTGATCAACTTCGTTAACATCAACATTTTTAATCAGGTCGTTGTTGCTGAT	0.73	A	A	T	A	A	A	T	A	Yes	LG4	Yes	Lc x Le : Le x Le
TOG902870	TOG902870_175	GTCAGATATAACAGAAAAAATAGTGTCARAAGAATCAATAGATGCATATATTCAANNGA[A/G]AAAAAAAAGCCAGTGATTGGTGCGCAAGGTGTGTGAGTGTTGAAAATTCCAAAATG	0.73	G		A	G			G	G				Lc x Le : Le x Le
TOG924874	TOG924874_503	TCGTCGATCAGTGGTTAAATAACTTCTATGAATATTATGGTAACACAATATTGTCTTTAC[A/T]GAATGAAGAACTTGTTCATAATGATGTGTACTGTATATGATGTTGCTACTGTCTTCACAT	0.731	T	T	A	T			T	T				Lc x Le : Le x Le
TOG901542	TOG901542_90	TTGCCCCTTTGCATAACAATAATtATATCCcCATAAATAACCACCAATAACTACAAACAG[A/C]AAAATAAGATTAATGTCCCTGTTCTTTCTCTCCTTAACGAATAAACTAACCTTGATGG	0.733	C	C	A	C	C	C	A	C	Yes	LG3	Yes	Lc x Le : Le x Le
TOG902069	TOG902069_230	GAGTCTAACAGTAGAGGTAGTGGAATACCTAGATAAATTATAAGAGAAAGATTAACGAT[T/G]TGGTTAGAAGTACGGTCTTGGATAGAACATTATGGCGAAAGTTGTTTCGCTGGTAGTGGG	0.735	T	T	G	T			T	T				Lc x Le : Le x Le
TOG894358	TOG894358_339	TCTGGTGATGTTTTTGTTGCTCGTAGTTAGGTTTATTAAGAATTGTAGTTCAATTGTTCT[A/G]CTATTATAGCATTACCATGTTAATTCGCGTCTCAAAATNNNNNATNNNNNNNNNNNNNNG	0.736	G	G	A	G	G	G	A	G	Yes	LG1	Yes	Lc x Le : Le x Le
TOG897285	TOG897285_802	ATCATATAGTTCATTCATTCAAAGATATTTCTCTAGCCCAAAAATTGGGCATTTACACTT[T/C]GCAGAYGAAGTCTTACCGTCCAAATGTAGTGAATCAATGTTTCATTGAGATCTAAAACAA	0.738	T	T	C	T			CT	T				Lc x Le : Le x Le
TOG898940	TOG898940_1302	GCAATGATATCtGACTGCGTGCGTATGCGWGTGTTTGATTCTGAGACATAAAGTGATACC[T/C]GGTGATAGTGAAAtAAGAAGTTGAAGAAAGTGATATGTGTACCCTCATTTTTTGTGGTGC	0.738	C	T	C	T			C	T	Yes	LG3		Lc x Lc : Lc x Le : Le x Le
TOG897243	TOG897243_737	ACACAAAGCATGCCAAATATGCAGTAACAAATCACTAAAAGTAAAAATGATACTGATT[T/C]CGTATAAGGCTTAAATGACATGGATTAGGAGAAGTTACTTACCAATCTGCTGTACGGGTT	0.739	T	C	C	C	T	C	C	C				Lc x Lc : Lc x Le
TOG900881	TOG900881_102-104	ACATATTCAAGAATTTATTTATGAGAAAAACCACAATTCATGAGCTAAGCATGACAACA[A/C]NNNCGGAAAAATGGCTTAGAATACAGTAATAAATGAACACATTTGAATATTTTAGCATCA	0.739	MNP	MNP	MNP	MNP	A	A	C	A	Yes	LG4	Yes	Lc x Le : Le x Le
TOG906267	TOG906267_833-836	TCAGAGAGCTAAGTTTAAATAAAATAAATCATACAACTCATTATACTTCCAAAAAGGNNN[A/G]AAAAAAACAGTGCCATAGCATTGACGGTCATCCAATGGCTGTTTNNNGAACAAAAATACC	0.74	MNP	MNP	MNP	MNP			A	AG				Lc x Lc : Lc x Le : Le x Le
TOG895712	TOG895712_380	AAGAAAAAGAAAAAAATGTAAAACACCAAATGTACTCTTCTAAATTAATGAAAGGGC[A/T]ACTTTCTACTATAAAGCTCTGTAGGGGAAGAGCCTAACGAAGGGTCAGACCCATTGCAGA	0.741			T	A			T	A	Yes	LG6		Le x Le
TOG895162	TOG895162_451	CAGAAAAGTCACGGCTAGTGGCTGAAAGAATCACAAACTTTTAGTTGCAGATTARGTATT[T/G]CCGCATCATACTGAATTAACAGGGTTTTCATAGGTCAAAACTCAAAATCACTGCAAAAAA	0.742	G	G	T	G	G	G	T	G	Yes	LG2	Yes	Lc x Le : Le x Le
TOG899476	TOG899476_522-525	CATTTGGAGAAGATTATTCACAGTAACTGTCACAGAATTGTCCGCTGCAAGTCCTGCA[A/C]NNNATCAAAAGCTTTAGATTCACATCAAGCATACTACATTTTTCGCAATCAATGTTATCG	0.744	MNP	MNP	MNP	MNP	C	C	A	C	Yes	LG1	Yes	Lc x Le : Le x Le
TOG894357	TOG894357_361	AAGGAATGTTTTCGCGGACAATCAGACTTCTAGAAGCCGGGATGAAGCCAGTGTAATTTT[T/C]TTTNGAAATATTGTCTTTCCTTGATAAAAAACCCTATGAGAATAATTTTAGAATCTGCA	0.745	C	C	T	C			C	C				Lc x Le : Le x Le
TOG900966	TOG900966_428	ATGGAAACCACTTATTCTATATGAATTATCAACTTAATCATAAGCTCTCCATATTAGTGT[A/G]TGAAAACCGTTAATAACTTACATGAAAATAATTTTCGCTCTATATTATCTTCTGTTACAT	0.747			A	G			A	G	Yes	LG5		Le x Le
TOG898271	TOG898271_437	TACTAGTTTCTTTTGAGTCATCCAAAGAATATGAAACATTAAGTCTCCGATTACTTTCTA[A/C]AAACATTTCCAGTTCTTTAATTTCTATTTATTTTCTTCTTAAATTGCTAATAAGGAGATG	0.748	A	A	C	A	A	A	C	A	Yes		Yes	Lc x Le : Le x Le
TOG904927	TOG904927_341	TCAAAGGAAAATTTTCCACAAACATAAAAACATGCTCTGATACTGATCTTACACATTCAA[T/C]TCATTAATGTTTTATTTATTCTCTTGATTTTGATTCTACCATTCATACCAGGATGCATTC	0.749	T		C	T	T	T	C	T	Yes	LG6	Yes	Lc x Le : Le x Le
TOG910601	TOG910601_770	CATCATCCTCTTCAACATATCATCTCCTAATGTTCTAGCTAAAGAAAATTAN[A/T]TTTTTTTTCTTACAGGGATCAACTCTATACACAAAGGATTTACGAAGGTAAGTGAAGAAA	0.749		MNP	MNP	Indel			T	A	Yes	LG4		Le x Le
TOG906513	TOG906513_494	TTCTCTGTATATAGATTAGTCACCAGATTCTGTGATGTTCAGTTATTTCATTGTTTGGTT[A/G]TTTTTCATATTTTCTTAGTATTTGAAAGTAGGCTAAAAGTTCCCTTTTAAACTTGGCAGT	0.75	G	G	A	G	G	G	A	G	Yes	LG1	Yes	Lc x Le : Le x Le
TOG896371	TOG896371_507	AATGATATAAAAAACAGAAATCATCTTACACAATCAAAATTCACAACCTAGTCCRTTGAA[A/G]AGTCCAACAGTCACACCCAAACAAAAAGATCAATGAACTAAAACTAAACTTAAATTCAAC	0.752	G	G	A	G			A	G				Lc x Le : Le x Le
TOG908863	TOG908863_679	AAAAACTTGACTATGGAATCAGCTCGTTTGTACTAAACGATCCAAGTGCAAATGCAGCAT[A/T]TCTTCCCTTTGGGTCGGTACACGTTCTTGCGTTGGCCAGAAATTTGTTATCCAAgTTGT	0.752	T	T	A	A			A	A				Lc x Le
TOG894060	TOG894060_548-550	AACTCGCATTCTTTGTCATGAAAGATTAGCTTTCTTTCTGACCAAGACATTTTTGGTTNN[T/C]TCCAGGAGCTGATATAAGGAGCGTgtgCAC	0.755	MNP	MNP	MNP	MNP			A	G	Yes	LG7	Yes	Lc x Le : Le x Le
TOG910796	TOG910796_521	AATCTGCCCAAGTAATCCTATCTCTCTGATTGTGGGCCCGTTTGTTTCGGCTTTTTTTAA[A/T]AATGATTTTTATAGTGTAACATGATTTTGTGTAAAAATAATTTACAAAGAAACTTTTCAT	0.759	A		T	A			AT	A				Lc x Le : Le x Le
TOG895871	TOG895871_536	ATTTTATGTGATCAATAAATATCWTCAGTTAAATTTCCTTTAATTAGAAGAAGAATTTN[T/C]CTTACATGAAGCAAAGTCAATAATTACGGATTCAATGGTATNGAAAAAAANNATCCAATT	0.761	Indel		Indel				AG	AG				Lc x Le
TOG904927	TOG904927_824	AAAATTAACTAGCAGACACGATATTAAATTAGCAATTACTTATCCAAAGAATACCTGATG[T/C]TCTGGCTCATTATGATATCCAGCCTTGCGCCATTGGGCAATGGTTGAACCATGAAAAATA	0.764	C		T	C	C	C	T	C	Yes	LG6	Yes	Lc x Le : Le x Le
TOG947627	TOG947627_1156	TGTGTGAACTTGTTACAATTGATTTCAATATGTCTTGTGAACTTTTGCTGGATATTAATC[A/T]GCATTTATTCACTAATTACACCTTCCTTTCTCCGAGGATTTGAATTGCTTTCATGTWAAG	0.764	T	T	A	T	T	T	A	T	Yes	LG3	Yes	Lc x Le : Le x Le
TOG896362	TOG896362_577	CTCTTTAAGAGAGTACTAAAGAATAAACCATGAAAGTACGTCTGTTATCCGTTACTCTAA[A/C]GACAGACTAATTTCAACAAACAAACATTCACTGAACGAGGAATACCTGAGAGATAGCAG	0.766	C	C	A	A			A	A				Lc x Le
TOG898304	TOG898304_514	CAAATAGGAACTTTTAAAAGCTATATGATTCAATATTCATCAATGTTTTATATATTGTTT[A/C]TGGTTGCTATCGTAGGGATAATTGCTTGATTTTTCAGATTCAAATSCAATCGAGTTTATG	0.766	A	A	C	A	A	A	C	A	Yes	LG3	Yes	Lc x Le : Le x Le
TOG924405	TOG924405_569	AATAAAANGCTGATATCAAGAGATTAGYTTGTTTATTTAACGTACTAAGACAACCATTCG[A/T]TTTAAACTTTAACCTTCTTTAGCATGCTTGTAAATTAAGAGACAAGAAAATTTGCTAGAC	0.766	T	T	A	T	T	T	A	T	Yes	LG5	Yes	Lc x Le : Le x Le
TOG895900	TOG895900_1068	AGTGTCATAGAATAGAAAGAAGTTATATTCTCCTCCCTCTTCCAACTTGTATTCATATAC[A/G]AATCCACTGTAGTATGGTTATACATTGATTATAGCTGATCAGATTGAAGTTGGAATTGA	0.767			A	G			AG	G				Le x Le
TOG896981	TOG896981_56-59	CCctctcacattgagtatcgatctcgcttgcacctctcacaaaaatggtAGAgAgNNN[A/G]cataCACAcacACatcctgccactgtgttgATTCTttcGCATATGTAATGTAATAGAAGT	0.767	MNP	MNP	MNP	MNP			--	--				Lc x Le
TOG898975	TOG898975_328	AATGGASATAAAATTTAAGATATCTAATGAACTCCAACAATACATGAGTTATGACCCTG[A/G]TCAGAAACTAACACACAATATAATGCATATCTGCCAATATATTATAACCAAATGGTTAAA	0.767	G	G	A	G	G	G	A	G	Yes	LG2	Yes	Lc x Le : Le x Le
TOG912068	TOG912068_335	ACTAATACAAATGCCATTTTAAAATAGTAATTTACACATAACACCCAAAATATGATYCCC[A/G]GTGGGAAAAAAAACAAACATCCCACCAAAATGAAATTCTCAAATTCAAATGTTAACAAAG	0.768			G	A			--	--				Le x Le
TOG908017	TOG908017_349-352	AACAGCCAAGAGTTAGAAGCTTGAATGATTATACTGATCCTTACCTATGGTGCTATNNNN[C/G]GGACTCCCATGTCTTTTGATGCTGCAACAACAGATTGAAATNAAATACCTGTCTTTTGAT	0.769	Indel	Indel	Indel	Indel	G	G	C	G	Yes	LG7	Yes	Lc x Le : Le x Le
TOG895505	TOG895505_415	ATAGTTCCTCCTTAAAATGCNTTTTTTTTTNNCATTGCAAAAGAACATAAGCTCTGTTAA[A/G]TGCTAATTCCAATAATATACATTCTTTAATGWATATATTSGGCAAAGCATTTGGAATTGG	0.77	G	G	A	G	G	G	A	G	Yes	LG1	Yes	Lc x Le : Le x Le
TOG896066	TOG896066_194	AAATTCTACTAATCCCGTTCGTTATAATTGCAATTCAACAACACTTTATACTAAATCGC[A/G]TATCACAGAACAATAGCACTCTTTTCAAATTCCACTATGATATAGSCGATATGAAAGGAA	0.77	G	G	A	G	G	G	A	G	Yes	LG7	Yes	Lc x Le : Le x Le
TOG898034	TOG898034_645	TCGGTTGTTTACCATATTCATCTAACACTTAATTATCTTAATTATTTTTGGGTGTGAACC[A/G]AGTTAAGAAGATACACCTACCTTTTTAGAAAATCTAAACTCTTCT	0.77	G	G	A	G	G	G	A	G	Yes	LG4	Yes	Lc x Le : Le x Le
TOG899600	TOG899600_475-477	TGCCACACTTATAAACAAAAGAATGAAAAAGCAAATTATGTAAAAGTGCCACACTATANN[A/C]CCCACCTCCCTCAATTGAAAAACCGTAACCATTCCGTTTCATCATCTCTCCACTACTAGA	0.77			MNP	MNP			C	--				Lc x Lc : Lc x Le
TOG896180	TOG896180_280	CCAGTTTGGAATCTGCACAAAGATGTGGACAGAAGAAGAGAATGTGACTAATACAGAAGA[A/C]AGAAATATGGACCTCAACATTATTCATGCCTGTAGTGAATATAGTGAAATCCATTAAATG	0.772	A	A	A	C	A	A	C	A	Yes	LG2	Yes	Lc x Le : Le x Le
TOG898975	TOG898975_49	TTACCTGGATTCCTTTCTGACAGAGCTGCCACCATAAAAAGATTAG[T/C]GGTGCATGATGTGTATTGTAAAGATAATAGTTGGAATAAAACAACATCAAAGAAAATAAA	0.772	T	T	T	C	T	T	C	T	Yes	LG2	Yes	Lc x Le : Le x Le
TOG901167	TOG901167_177	TAAAGCTACTTAGAAAAGCWACTCCATAGAAAAGCTATAAAAAATTAATGAATAAGGCAT[A/T]TTTGAACAAATGCTAACAATATTGAATGCACTAATTGAAAATATGAAAATTAATTGCATG	0.772			T	A			T	A	Yes	LG5		Le x Le
TOG922990	TOG922990_1256	TCAGCTCCACTTCTTCCCACAACAATCTACATCAAATCAATTACACAGAATAACACACAT[A/T]AACATAACCTATCAAAACTTAACCCCTTTCAGTATTGTGNNNNNNNNNTGAAACTTTACT	0.773	A		T		A	A	T	T			Yes	Lc x Le
TOG917719	TOG917719_183	TGCACTTCCTATTCAGGTTGCACTTCCATCCATTCCACTATTTCCTCTCTATTCTTTTTA[T/C]TTATTTATTTACATTTTCCATCAAAACCGTATCTTCTTRAAAACCCTAAAAAAATATT	0.776	T	T	C	C	T	T	C	C			Yes	Lc x Le
TOG925843	TOG925843_1356	AAaATTCGTCAtAtTcTTAGCtCTAATTATGCTTTACAAAGAAAGTTAACATAAAACG[A/G]AACTTCGAAATTCGTTACACAAAAGAAACAAAAATTGGAAAGAAAAAAAAACGAAAGGG	0.776	A	A	G	G	A	A	G	G			Yes	Lc x Le
TOG896498	TOG896498_358	TTTGAGAATATATATGTTGCTATTCAAGATGTAGTTGTCTAAGATATTTACTTGTATGCA[T/C]GCCTTAATTTAGATTGGTTTGATGTCCAGCTTAATTATGATGGTGAGGAATTGCCTCTGC	0.777	T	T	C	C	T	T	C	C			Yes	Lc x Le
TOG897933	TOG897933_283	TGACTCGTTCCTGAGGAAACaCTtCAGTGACGGAcTGATCAGTGGTGACCGgCGCAcAC[A/G]GTGGTGCtACCTGCGTAAGATTCACCGTTGCAGGCTCAACGGTGACANNNTTGCGATGCT	0.777	A	G					G	--				Lc x Lc
TOG929402	TOG929402_124	TTTTTCAGACCGAAAAASTATAAGATAAACTGCGAAATAGAGCAGTACTAAGTTATTAAA[A/G]ACTTGATCCACATTGTTTAATTGGTTGATTTCGAATTWTAAAAAAAGGWATTACATTGTG	0.777	A	A	G	A	A	A	G	A	Yes	LG3	Yes	Lc x Le : Le x Le
TOG903872	TOG903872_57u	TACTGGATTCATTTTTCCATTGTTTTN[A/T]AATATTTTTGTTGAATGTAAATGATGCATATCCCTGATTCTGGTTCTGCAGTTATGAATC	0.779	Indel	Indel	Indel	Indel			AT	AT				Lc x Lc : Lc x Le : Le x Le
TOG903872	TOG903872_57d	TACTGGATTCATTTTTCCATTGTTTTN[A/T]AATATTTTTGTTGAATGTAAATGATGCATATCCCTGATTCTGGTTCTGCAGTTATGAATC	0.779	Indel	Indel	Indel	Indel			T	T				Lc x Lc : Lc x Le : Le x Le
TOG902902	TOG902902_443	ATGATAAAATTAAGATAAGAGTAAAGAACATTACCAAAGCTGCAGCACATATTATAGTTG[A/C]TGCCTGAGTAGAACGGGTTCTTCTATCAAATGGAAACTGTGTAYGACTCAATGATCTTGA	0.78	C	C	A	C	C	C	A	C	Yes	LG1	Yes	Lc x Le : Le x Le
TOG896091	TOG896091_46	cCcaTCTCTTGAGCTGGGAA[A/G]NTTGAGTAGCATACAATTGCttcGGGTGGCTctgttGATcCgtcTTGGAACAGCtcGG	0.782	Indel	Indel					A	A				Lc x Lc
TOG898299	TOG898299_1311	GGCAGAAACTTGAATCTTTCCGGCCTTAATACCCGCTTCCACTCTtTCACCtGCCATAAC[T/C]AAATCTGTGAAACCTGTAGAGGTACACCCAATCATCGCTGMATAATACGGMCCTTGGAGA	0.782	C	C	T				C	C				Lc x Le
TOG897724	TOG897724_263	CAAATTTCGGWGCATTATAGCAGTTATTTGACAATGATGTCAATGTCATGATCACCAACA[T/C]AGTTATGTAAGTTAATTATTTATGCAAAARTTTAAATATAATATCAATACATTTTAGTAC	0.783	T	T	C	T	T	T	C	T	Yes	LG5	Yes	Lc x Le : Le x Le
TOG929859	TOG929859_455	TGCCTTTGAATAAGAGCTGAAACTGGTATCTTTGATCTAAAAATAACTAGGAAAAN[A/G]GGGAATCAAGAAAGGGTAAGAAATATTTATCTTAAGTAGAAAAGCAGACTAAAWCACTAA	0.784	Indel	Indel	G	Indel	A	A	G	A	Yes	LG1	Yes	Lc x Le : Le x Le
TOG946804	TOG946804_672-674	CTCAACGCTTAGCGCATGTTTTACTTTACCTACGTTTTATTTTTAATTCTTGCAGTGGNN[A/C]CTTTGAAATTCAGAGGCATGAGGATTGCGAAGCCGGCGCGAGGCGGAGGAGCGATCGGTG	0.786	MNP	MNP	MNP	MNP	A	A	C	A	Yes	LG4	Yes	Lc x Le : Le x Le
TOG902975	TOG902975_1228	GATAAGTGCTTTATTGCCGCAGTTACTTTGATATAGCTGTCTATTATATGGGTGCTAGCG[A/G]GGAAAGACATTAGTCATTATTGTTTATTTATGTAAATGTGCACACATGTTGGTATTACTT	0.787	G	G	A	A	G	G	A	A			Yes	Lc x Le
TOG920755	TOG920755_163	CTTCTTCTTCTTCGAAATTTCAAATCTCGCATTCTCCGCTCTTGAATCTCGTTTTCGAGA[A/G]TTTTTCGAATTTTTGAATTTTWTTNCCTTTTTTGAACCCTAATTTTTTTTTGTAGGTTG	0.787	A	A	G	A	A	A	G	A	Yes	LG2	Yes	Lc x Le : Le x Le
TOG963076	TOG963076_548	AcAAGACAAAaTTATCTTCTCAACTAAAAGGCTACATTCCATTTCCTGAGATACAAATAC[T/G]TCACTTCAAACATTAAGCTAAACACTAAAACGAAGTTACTCAACTCAAATAAATAAACAA	0.787	T	G					A	A				Lc x Lc
TOG901197	TOG901197_1214	AACAACTTTGTATCCTACACACCATGACTACTAAACCTTAAACTTAAACTTAAACTGAAC[A/T]TGGGAAATTTGCTCTTCTATAATTTTGGCGTTCTTTTGCCYCTCTCACATTATTGTTGT	0.788	T		A	A	T	--	A	--			Yes	Lc x Le
TOG905013	TOG905013_1337	AGCTAGCTGCAAACGCCATGGCcGCCAGtAGCGCCATTTCGACTGCTGAAGCTGAGGTGG[A/C]GGCcCTCAaGGTCCAcgtgcactgcaacagctataaattgatcacgtcCAtccaaaaggt	0.789	C		A				A	A				Lc x Le
TOG895983	TOG895983_304	TTACTTTCAAGGCCACTATTGAACTTTCTCAGCATAACCTGGTTTGAAAAGTATAACCTA[C/G]CTTATTATGATAATTGGTTTGCAGTGTTGTTAGATAGTGGCTGCAGTGGCACTATAGNNN	0.791	G	G	C	G	G	G	C	G	Yes	LG7	Yes	Lc x Le : Le x Le
TOG909974	TOG909974_379-381	CAAAGCAATTCTCAAAGACAAGCTCACATCTGCCCACAAATTCCATTTTATCAGTAAANN[T/C]GAGTGGTTGGAATTGGAAATGGATTCAATATAATATAACATGGAACATGCATACATACG	0.791	MNP	MNP	MNP	MNP	G	G	A	G	Yes	LG4	Yes	Lc x Le : Le x Le
TOG899382	TOG899382_1113	TCTATTTGATTTCGTAATAAAATAACTACTGAAAAANNTATTGGGAAGAATGGGATGGTT[T/C]TTTTTGTCTTTAAAAATAAACTACTGTACAAGTTTCTGTTCCTCTTGTCTTGTCACTAT	0.792	C	T	T	T	C	T	T	T			Yes	Lc x Lc : Lc x Le
TOG907932	TOG907932_389	TTATTTACTTTCTAGATATAAAGTTATAAACTTTGCATGTAAGTTGATGATTCAGTTTAT[A/G]ATTGAAATTTTGAGTTAAAGTCAGTTGAATGACCTGCAGATATTGCTGTTCAACTGCTTG	0.793		A	A	G			A	G	Yes	LG5		Le x Le
TOG913321	TOG913321_611	ATTATATCTAAAATCTTATCATTGAATTAATTTCAAAAATATTCAATGATTTTGATACCA[T/C]GTTAAAAAGCATATAGTTGAGCTCAAGGAAAAAGGAAAATAAAGAAATAATATAAAANA	0.794	C	T	T	T	C	T	T	T			Yes	Lc x Lc : Lc x Le
TOG896261	TOG896261_546-548	CAARTGAGTCCCGGATTGCACCTATGAACCTTTCATCCATGGTAATACAAGGTAGCGCGC[T/G]NNTAAATTGGTATAAAAATGGCAAACACTTTNNGTGTATTTTTTTAACAACTTTGCAGTG	0.798	MNP	MNP	MNP	MNP	C	A	A	A			Yes	Lc x Lc : Lc x Le : Le x Le
TOG895704	TOG895704_565	AAGAAGGAAACACAAGTAGAATAAAAGAGAATCATACTAAAAAGAAAAGAGAGT[A/G]GTGGGGAAGAATAAAAAAGATGAAACAAAACAAATAAAAAATTGTCNNGTTAGGCTAG	0.8		G	A	G			A	G	Yes	LG6		Le x Le
TOG896928	TOG896928_31	TGTGAGTGAGTGAGTGTATTGACAAACAT[T/C]GAAAAATTCAGAATTAGGATTATGATAAATAGKAAAAGGAAAATAATTACCACCCATCCC	0.802	C		T	C	C	C	T	C	Yes	LG6	Yes	Lc x Le : Le x Le
TOG928971	TOG928971_469	ATAACAATATATAAATTGGTCCTTATTCACTCAAAAGAAGCTAGCCTAAAATAATTAAG[T/G]GCAAAAAGATGATTATTCATTCATCTCAaGTTCTTAGGTAATGCTAACTACTCAGCAGCA	0.804	T		G	G	T	T	G	G			Yes	Lc x Le
TOG904041	TOG904041_208	ggggccttCttggagatGATGGCTCTACAGTGCCAACTGGATCTGGGTTGGTATCGGTCG[A/G]AGCACGGCATTCCGTTTTCCTGATTTCTGGTTCTCTATTTTATCTTGATCTTGCTTTAG	0.805	G	G	A	G	G	G	A	G	Yes	LG7	Yes	Lc x Le : Le x Le
TOG918733	TOG918733_289	AATGAAGATTTTATAGGAATTAAACTTGAACAGTCGTGATTTTTTATGGACTAAAACATA[A/T]TTTTCCCAATTTAATTGACTCTGTACAAAGAATGGTTGACCTTGTTGGTAAGTTAGAAG	0.805	T	T	A	T			A	T	Yes	LG2	Yes	Lc x Le : Le x Le
TOG896966	TOG896966_266	AAAGCTCAGCATAGAAGTTTGCGGTTCGTATCATTTCTGTCATTCATTTATGTTTCATTC[T/C]AGCAGTTATATATGATGCTATGGTCCTTGTTCATAAATTGGCATATGTAGAGACTATTCA	0.806	C	C	T	C	C	C	T	C	Yes	LG6	Yes	Lc x Le : Le x Le
TOG919160	TOG919160_364	tatGcCTGTGGAGCTTGtAGAGGCTTCACAGCAGATTTCTGGAAAGAGAGTAATACATGG[A/T]CAGATTTGAACAAGATCACAACTCTATCAAATAAAAGTACCTTNCCAAATCATTTGTTAA	0.807	A	A	T	T	A	A	T	T			Yes	Lc x Le
TOG894043	TOG894043_234	TAACGGCTTAMTTAACCACTTATCATGATGGTTTATGTATTAGCTCTTTCTACTTGTC[A/G]ATATTGAAGGCTTTCTTTTGCAGGAGCTGAGTGATATGACTGCCATTAAAGCTGAAAGAA	0.809	A	A	G	A	G	G	A	G	Yes	LG1	Yes	Lc x Le : Le x Le
TOG899509	TOG899509_52	ttTtttctttTtTTTTttttcaaagaacttcctAGGGTATAGTTGCTT[A/G]TTCTTTATATTCACTTGGATTTCTGAGGTTGTTATGTGCAATATTTTAGTTCATTTTGCT	0.809	G	G	A	G			--	--				Lc x Le : Le x Le
TOG894002	TOG894002_126	TCAATAAGCAATCCACACATTACAACACAATACAAAGCTAAGCTACAACCAACTATACAA[T/C]TCCAATTCTAACTCCAACAACACTAGTAATTAACATTGCAATAGAAGCATGCATCAAGA	0.811	T	T	C	T	T	T	C	T	Yes	LG2	Yes	Lc x Le : Le x Le
TOG895983	TOG895983_758	TGTTCTTGATCTCCCTCTGAGCAACAAACYGGGGGTATTTTCATCATAGTACATTTTTCT[T/C]TGTAAGTCACCATTGAAGAAATTCTGAGAGATAATCACGATTAACTGATGTCCACTATGC	0.811	C	C	T	C	C	C	T	C	Yes	LG7	Yes	Lc x Le : Le x Le
TOG910656	TOG910656_450	CGGGCGCCAACACTTGGCAGATAATTAAAACATGGGCCTAAATCCAACATTGTTTTAAT[T/G]ATTAAATCTAATATTAACTTTGGACAAGAACAAGTTCAAAAGTACTTACAAGTATTCCAC	0.811	G	G	T	G	--	--	T	G	Yes	LG2	Yes	Lc x Le : Le x Le
TOG898887	TOG898887_1198	TATTTAAGACCACCAAACGTAACGNNNNTTTTTTTTTGCTTATAATTGAGACTAGAGAG[A/T]GTACTCCCATGTCAGTTTCAATTATCATTATCATAATGAATAAAATTAGAGTATGCGAA	0.812	A	A	T	A			--	--				Lc x Le : Le x Le
TOG934079	TOG934079_421	GAGATCCTATTCATATAGGGACATATAGCAGGTTAAGTCTTAAAAATGTGATAATCAN[T/G]GGAATGCGGTAGATAACTGAAGAAAAAGAAGAATTATGTTTACTTTTTTGCCTTGAACTC	0.812	A	G	G				G	G				Lc x Lc
TOG895505	TOG895505_385-386	GTTAAGCAATTTCCAAACTAGTGAAAAATTATAGTTCCTCCTTAAAATN[C/G]CTTTTTTTTTTTCATTGCAAAAGAACATAAGCTCTGTTAARTGCTAATTCCAATAATATA	0.813	MNP	MNP	MNP	MNP			C	C				Lc x Le : Le x Le
TOG899657	TOG899657_662-663	TCRTTGACCTTGGGTTTAATGGTRTAATTCACAAATGGTGGATAGTTTTGTTATTTTTGA[C/G]NGACATATATCACAAAAGGGAGGTTTAGTGGAATATGATAGAATTGCAACGGAGAAAAW	0.816	MNP		MNP	MNP			--	--				Lc x Le : Le x Le
TOG897269	TOG897269_288	ATAATACTTTTAGGAAACAGAGTGAAACAATAATTCAACTATTCTGAATTTGGGCGGAC[A/G]GAGTATATATGGTGAAATGTCCAWAACATCGGACAGAGTGAAACAATAATTCAACTATT	0.817	A	A	G	A			--	A				Lc x Le : Le x Le
TOG938507	TOG938507_1668	GYTTGTGTCTNNNNNTGTGTTTGGAGGTTATAACTTATAATACAATGGATGTGTACATA[A/T]TACTTACCAGCAGTGTCCCATAATCCCAGATTAACTGTGCTACCATCAACCACCACATTT	0.817	T	A		A			AT	--				Lc x Lc
TOG905123	TOG905123_1311	GTGAAGTGAAATGGATGGGG[A/G]AACCTCACGAGGTGACGAAACTATTTYTGTATGATGTAAATCCATTcTGATAATTGTTTT	0.818	G	G	A	A			A	A				Lc x Le
TOG902034	TOG902034_239	TCTGCTGTTTTCAATTTCACTATTGTAACTTTTGGTCTAAATTAATATGTTTCAAAGATC[T/C]CTTCAAAGCGATTCTTTAAATCAGCTATCAATCCCGTGCTTCTATAATTTGTAAATCATT	0.819	T	T	C	C	T	T	C	C			Yes	Lc x Le
TOG902037	TOG902037_1000-1001	AGAATAAGATAGTTTCATGTAATGTNTTTAAAAACCAGACACGTTAGAAGTTTTGTCTAG[T/C]NTAATTGATGGTAGGAATGAAAAGTTAAGAGATTAGAAGTGACTCACCCATCCGCCGTT	0.819	MNP	MNP	MNP	MNP	G	G	A	G	Yes	LG7	Yes	Lc x Le : Le x Le
TOG903590	TOG903590_163	CTATGTTGTCCAGGTTTTTAATTCATTATAACAACTACTTATATTTGGGCTATTTATTGT[C/G]ACATTTATTGATTCAAAAGTGGTTCCCTCTAACAGTCATATTTTTGTATGGTTTACTTGA	0.819	G	C	C	C	G	C	C	C			Yes	Lc x Lc : Lc x Le
TOG911085	TOG911085_192	TGAAGATGGGAAGTCTTATGCGGAGAAAGAATCACTTTACTTTATGGAAACCTCAGCTCT[T/C]GAGGTACTAATGTAGAGAATGCATTTGCTGAAGTTCTGACTCAAATCTACCATATTGTT	0.819	T	T	C	T	T	T	C	T	Yes	LG3	Yes	Lc x Le : Le x Le
TOG914910	TOG914910_134	CCTTTTCATGCTCACTGGCCAGTGGATCTACAAAACAAAATCAAATTCAGAAAATAATAT[A/G]ATGTACCAATCATAATTCAGTTTTGGCATGTCAATACACGTTATAATCACAGAAAATGAA	0.819	G	A	A				A	A			Yes	Lc x Le
TOG894678	TOG894678_551-552	AAGGATAAATTGGAATTACAATGATTCCATGGGCTCCTCTATAATAACTGCTAGTTATAN[T/G]CCTGAATCGCTCCTGTCCAGCTGTATCCCACTAAAGAAAGTAAAAGATAAGTAAGATATG	0.82	A		G				A	A				Lc x Le
TOG948105	TOG948105_220	CAAACACGACAAATTTGAAACATGTAGATTANNATTACATGATAAAAATTCCAAATTCGC[T/C]CATTTTGTTTTTCTTTTTTTTATTAGGTTGAAACAAGGACAAAGAGGGAAAAGAAAATC	0.82	T	T	C	C	T	T	C	C			Yes	Lc x Le
TOG906530	TOG906530_1162	GGTTCCACCTGCGAAGAAATGTACAAACGATAGAGATAAACCAGTAATGGCAAAGGCGG[T/C]GTTTTTCTAACTATCCTTATTCTAAAAACAAAACATTATAACTCTGGATACCGACCTTGG	0.821	C	C	T	T	C	C	T	T			Yes	Lc x Le
TOG897648	TOG897648_146	AAATCTAATTCAGAAACTGCATCAGTTATGCTGCTTATTCCATCTGAAGGAGCTTGTGGT[A/G]CACCCTTCCCAGATCTGTGCCAAATAAATTATGTAATGTANTAAGTGCTTCCTAAATAAC	0.823	A	A	G		A	A	G	A	Yes	LG6	Yes	Lc x Le
TOG897887	TOG897887_287	TGATCTGAGTGTTTGTCTCTGTATCTTATGAAAGAATGAAAAGAGGAGTGAAAGCTGGA[A/T]AATTTGAGTTTGTCTAACAGTAGTAGTCACATTTACATTCCATACTGAATCAAATAGAA	0.823	A	A	T	A	A	A	T	A	Yes	LG1	Yes	Lc x Le : Le x Le
TOG906599	TOG906599_379	CAGGAAGGACACACTTTGTGCTTGCCATTGTTAGGGGAATTCCTGAGGTTCTATTCTGTT[T/C]TATTCTAAAAAACAAACTTTTTCTTATAATGTGGATCAGAGAGAGTAGTAATTTTGAATC	0.823		T	C	T	T	T	C	T	Yes	LG4	Yes	Le x Le
TOG894794	TOG894794_279-280	TCTACTTAGAAAAAGTGTTWATAACTTATAGGGGTTTATTGTTTAAAAACTGAGCATTT[T/G]NAAAATAACTTATTCGAGATGCTTTGTTTTAATAAATCAGAGTTATTGCAGATTCTTCTA	0.824	Indel	Indel	Indel	Indel			--	--				Lc x Lc : Lc x Le
TOG905629	TOG905629_297	ACAATCTCTTGGTCGGTGATAGATATGGGCTGCAAAAGCAAAAATACTATGAGTTTCAC[A/T]ACTCGCTTCAATGTAATGTTAAAAATCAATAATAATCGTGATATGAATGGATAAACAA	0.825	A	T	T	A			T	A	Yes	LG3	Yes	Lc x Lc : Lc x Le : Le x Le
TOG895575	TOG895575_1159	GTTTGGGGcACATACACTGGTGATTCTTCTTTCCTATATATCTTTTTATTACATGCTGT[C/G]ATTGCGGCCATTAATTCTTATTTGTCTTTTCTGTGTCACAAGGGAAGAGCACATCCAGAG	0.826	G	G	C	G	G	G	C	G	Yes	LG4	Yes	Lc x Le : Le x Le
TOG899701	TOG899701_1040	TCAACTcAcACCcgAGAcTGAGTTTTTTGCATAGTGGTTTAAAGTAGCAAATCAAAC[T/C]ACTAAGTAGCAATGCAAAATGGTTTAAGCAGTGTTGTCAATTGTAGATTGCAAAAAATC	0.826	C	C	T	C	C	C	T	--			Yes	Le x Le
TOG910208	TOG910208_425	CATCACCGGATTCRAATCTTGATANNNACYGTTGTGTGCATGAATTTTTAATGGTTAGTT[A/G]GAATTAGAATTAGCAACATCTCATTTGGATGATGATATTTTAAACCGGAGTGATGTGTTT	0.826	A	G	G	G	A	G	G	G			Yes	Lc x Lc : Lc x Le
TOG903058	TOG903058_181	AAACTACTTCAATAACTATATAAATATGTGTWGGAAGATTAGAAACCTGTCATCTATGAA[A/T]ATACAATATGCTGGATCAACTTCAAGATGCCTCACAACTTCCATATAGAATTCAGATCT	0.828	A	A	T	A			--	AT				Lc x Le : Le x Le
TOG897346	TOG897346_48	TCTCccctGAAAACTGATTGTGATCCAAGTACCTGAAATAAAAGA[A/T]TAGAAAATCTTGAAGTTGATAATTCATATTCCCATGATCCAAGTAATCTATATCAAAAAC	0.829	T	T	A	T	T	T	A	T	Yes	LG5	Yes	Lc x Le : Le x Le
TOG896159	TOG896159_350	ACAAAAAAGATGTTCATAAAGATAACTATTTTTTCTAGATTTAGGGCAGAAGGAACTC[A/G]TAACATACTTCCTATTTTTATAATGCCAGCTAGTAAAATCCAGATGCATCTCTATGGTAT	0.83	G	A	A	A	G	A	A	A			Yes	Lc x Lc : Lc x Le
TOG899744	TOG899744_1234-1235	TTTATACATAAGCACTTAATTAAGCTATTCATCCAAACAAGACTCTAGACTATGATTTTN[A/G]ACAGGCTAATTTGTGTGGTACTTTTCATCAGGGTTTTGCTTATCTGCCAGCTGGGATC	0.83	MNP	MNP	MNP	MNP			--	--				Lc x Lc
TOG904077	TOG904077_660	TTCTTGCTTCTATTTACCATAAGTTGAAAAAGTAGGTAATTACCAAGCTTGACATGAACT[A/G]NAGAGCTCAGAAAATTTGAGTATAATGCAACAACTTTTACATCTAATTACGATTCAGTAG	0.83	G		A	G			G	G				Le x Le
TOG915832	TOG915832_451	GGCCAAACATAATAATACGGTGGCCATTACAGCATTCACTAGTTCAGATTGACAACAGAC[A/G]ATGCAGTAGAACAAGAAATATTGCACTATATGAAACCTGAAATGGAATGAGCACGCCGA	0.83		G	A	G	G	G	A	G	Yes	LG7	Yes	Le x Le
TOG897198	TOG897198_1176	TAAAAAGAGACATAAGTATGAAAAAGGAACAGTATATGTAAATATTTGAAAGCGAAATA[A/G]CATGCCACTAAAAGCATAATTTAAGTGATATAARACATGCAAAGAAATTTTTACTGACAT	0.831	A	A	G	A			G	A	Yes	LG5	Yes	Lc x Le : Le x Le
TOG900221	TOG900221_316	ATCTTCATGGTTTTTCTATTGAAACTTTCTAGGATTCTAGGATGGTATCTAGAATTGGCT[T/G]TAGCTTAGTGCCATAATCCATTAGTTTGTGTTCATAATTGACATARATCTTTATGTTATA	0.831	T	T	G	T	T	T	G	T	Yes	LG3	Yes	Lc x Le : Le x Le
TOG910246	TOG910246_542	CCAAATCAACGATTTTGRTTTGGTTYAGTTTTGAGTAaATTGAAATGGTTTGATTTGgAT[A/G]ACTTACTATTAATTGGTTCGATTTGATTTTTCACTGAATTGTATTATGAACAATACTATT	0.832			G	A			G	A				Le x Le
TOG903109	TOG903109_124	GTCAAAACTATGGGATATCCTTGTTGTTTATGCTTGGATTGATAAAGAAGTTGGGTACGG[T/C]CAAGGTAGTTTTTTGTATAACTATTCCATTTAATCTTGCAAACTTGCAACAAATAACAAG	0.833	C	T	T	T	C	T	T	T			Yes	Lc x Lc : Lc x Le
TOG894236	TOG894236_136	TCCATTTCTCCAACAGAAAAGAAACCATCCTGTGTTACTTCTGCAAATCAAAGGTAAAAA[T/G]AAACTAATCCTTAGGAGAAAAACAACAGTTCAAATTTATCNNGAATAAAATCAGATTCA	0.834	G	G	T	T	G	G	T	T			Yes	Lc x Le
TOG900997	TOG900997_366	AACGAAATATGTTTTTGGTTKGTGAGATTTTGTTGCTTTACTTGTTTGTCAATTCCTCTG[T/G]CCAGAGTAAATGTGTATCACAGTTAACATGTGCTTGAAGATGAAAATAGTGACCGATAAT	0.834	T	T	G	T			G	T	Yes	LG1	Yes	Lc x Le : Le x Le
TOG938237	TOG938237_444	CATCTTTGCGTTTGGATTTTCTCTGTTGTGAGGTTTATGATTTGAAATTGATTCGTTTGT[T/C]GAACATGATTTTGTAGTTTGCTTTTGACGATTCCACCTAGTGTGGGATATGAACAGAATC	0.835	C	C	T	T	C	C	T	T			Yes	Lc x Le
TOG894927	TOG894927_1188-1189	TCAAATAATTCCAGTATTAGAAGTATAAGATGATAAAGAGACTTACTCTCTTTCTTTTTN[T/C]TAGATGCCTTCACAGCTGCTGCCCGTTCCTCAGCTGCCTTCTTCTCTaaacctgctttcT	0.836		MNP	MNP	MNP			G	G				Lc x Lc : Lc x Le
TOG897198	TOG897198_1049-1050	TCAGTCAAGTTATGGTAAAAGGAATCCTGTAGTAAATTAAATGGTTCATTTATTATGCTN[A/G]CTGTATCACCTGAATACATCAGGAAACATCAACCCAAATTTTGGAATGCATCCCCTCAA	0.836	MNP	MNP	MNP	MNP			G	A	Yes	LG5	Yes	Lc x Le : Le x Le
TOG895538	TOG895538_215	AATTGAATGTTACTCCATGTGTCAGTGTTGAACACTGGACATGTTTTCAGTTTGAAGTGT[T/C]GGGCTATATAGATGTATTTGTGTAACATAGGATGAAGTTAAGCTCATTGTAAGTCTTT	0.837	C	C	T	C	C	C	--	C	Yes	LG3		Lc x Le : Le x Le
TOG925468	TOG925468_282	ANGTTTAATTTATCATTTTTTCAAATTATTATCAGTGTCGCCGTGTCAATGTCAGGGTC[A/G]TGTTGGGGTGTGTATGTGCTTCTTAAAACATACCACAGTCAAAGAAAGCTTCCTATTTAC	0.837	G	G	A	G	G	G	A	G	Yes	LG6	Yes	Lc x Le : Le x Le
TOG895877	TOG895877_179	AATGTATGGGTCTTATTAGCTTGACATACTGGTGCAAgAATTTAGAAgTTGAAAGAGGAT[A/T]GCGAAAGCTATATCTCAAACCCTTAAGAAGAAATTGAATTTAAGATATGATTCATGATA	0.838	T		A		T	T	A	A			Yes	Lc x Le
TOG894338	TOG894338_403	ATGCCTCTGATTCAGTGATCTACACGAGAAAGTAGATTTTGTGGCATGTTTGGGGGGAGA[T/C]GGCGTTATATTGCATGCTTCAAATCTATTTAGAGGTGCTGTTCCCCCTGTTGTGTCATTT	0.84	T		C	T	T	T	C	T	Yes	LG1	Yes	Lc x Le : Le x Le
TOG900942	TOG900942_422	ATTCTCAATTTTTATTTTCTGGATATSTTTTGGTTCATTGTTCACATCAATTTATATTC[A/G]GTAACTAGTTCTACAAGTTGGGCAAGCACTTTTATTTCAGAATTGGGTGAGAAGCCTTTT	0.842	G	G	A	G	G	G	A	G	Yes	LG1	Yes	Lc x Le : Le x Le
TOG936005	TOG936005_214	CAAaaCTTTTAAGATgGgAAGGACAAGAANNACAAAACAaACCTTTGAAAAACTTGAAAG[A/C]ACATACCTAATTGGTGGATAATGCTAGGaAGTATGTCCTGCAATTCTGCAGAAGGGAAAA	0.842	A	A		C			C	C				Lc x Le
TOG903757	TOG903757_377	TACCTTTGTAGSATTGCACAATTTGAACAAACCACTATTTTTCGCGATCCGCAATTAACA[A/G]NATTGTTATCAAGTCAGTAATCAATATNNNGTAACTAAGATGAAGAGTAAGAATAAACAA	0.844	Indel	Indel	Indel	Indel	G	G	A	G	Yes	LG7	Yes	Lc x Le : Le x Le
TOG894254	TOG894254_66	TGGACATCAATGGTTCRCAGTGCTTTCTCACACGRACAGGGTATGTTTCATTTTTTAAT[A/G]TGTGATTTTATTCTACCGAAGTTAGCATTTATTCTTCAAAGATCATTGAATTACTGTC	0.845	G	G	A	G	G	G	A	G	Yes	LG6	Yes	Lc x Le : Le x Le
TOG901744	TOG901744_419	TaAaCACCTTGgtgGaTGCATCCAGAAGGTTAGAGAACATAaagtattgtGCATAAATAA[A/G]TAGAGCAGTTTTGTTGATAATGGCCTGTATATCACGTGATTTGGGCATCTTCGGATCTTG	0.845	A		G				--	--				Lc x Le
TOG894812	TOG894812_215	GGTTGTTYCGTTATTTCCAAATGAGTAAGTTGGYAGACNNTTTTTATTTTGGCGGGCTTT[T/C]GTATTTAATAAGTTTGTTGCTTTGTCATACAGGTGGAAGGGAGAAGGCTCCTGCTGCTTT	0.846	C	C	T	C	C	C	T	C	Yes	LG7	Yes	Lc x Le : Le x Le
TOG906822	TOG906822_56	AGGTGCTTCCTTTGGTTCAGCCGCTAAAGGAACTGGGCTTAAGGCTCTTGA[A/G]TTTGCCCTCTCCATGTGTGATTCAGTAGATATGTATGGTTTCACCGTGGATCCTGGCTAT	0.846	A	A	G	A	A	A	G	A	Yes	LG4	Yes	Lc x Le : Le x Le
TOG910718	TOG910718_353	AGAAGAATCAATTCTGGATACAGAATCAAACACCTCAAAATCATTCTAAAATCAATTTTA[T/C]ACCTCTAGAATTGCTTTTGAGTTTTGACTCTTCCAAAAGGTTAACTAAACATACATTGAA	0.846	C	C	C	T			C	T	Yes	LG7		Le x Le
TOG897346	TOG897346_254	GGAAAGGTACCTGCCTCCAACAAACAAACATYGCATATGGAAATTTTCAAACCAAATAG[A/C]TCTTGACATAGTAAAATTGTGTTTGACACAGCCCTGTTAAAACAYGTRTAAAGAGAAGGA	0.847	A	A	C	A	A	A	C	A	Yes	LG5	Yes	Lc x Le : Le x Le
TOG894141	TOG894141_259	ATCCAAGGCAAATGACATATTCATCTATAAAAACAGAATATAGGTCAATTTTTACCGCCA[T/C]AAGCATAATAGTTCATATACAGCAATTCAAAATACACAGACGATACTTACTGACATATCG	0.849	T	T	C		T	T	C	T	Yes	LG1	Yes	Lc x Le
TOG923665	TOG923665_528	GGGATGCACATCAAGTTTCTCGTAAGCATCGTGAGGTGATGATATATAGAATGTCGTTTA[A/T]GTTCTCTGTGTGATTTTTGTTTCAGAACTCTTTGCACGTNNNGTGTTTATATTGTATTGC	0.849	A	A	T	T	A	A	T	T			Yes	Lc x Le
TOG895448	TOG895448_507	AAAATATGAASCAGGTGCTCATATTRCACAAAATAGTTTATGATAACCGTAGTAAGGAAN[A/T]TGAAAATAGCACAAGAAAACTTGTTCAGCAATTCAACATTTCCTTCTTTTTTTTCATATC	0.85	Indel		Indel	Indel	A	A	T	A	Yes	LG7	Yes	Lc x Le : Le x Le
TOG899657	TOG899657_888	ATGTGAATCCAGATGTGTTTGGAAACCTTAAATGTAGTGCAGAAAAATTAAGAGAATAA[A/G]CACAAGAAACAAAAATATGTGCACAATATGAAAGGAAATGCTGATGGGATTAGATCCC	0.85	G		A	G	G	G	A	G	Yes	LG4	Yes	Lc x Le : Le x Le
TOG894148	TOG894148_1175	NTTCTRTAAATTACCAGTTTTGGGTTTTTCTCTGCAGTTAACAGGAGCTTCACTAGTT[A/T]ATTTTGGGTTTCATTATACGGAACTATTATTCGTTCTGTTTCGCAGTAACCAAAAAA	0.851		A	A	T			--	--				Lc x Le : Le x Le
TOG899490	TOG899490_658-659	CCTTTCCTTGCCTAAGCATACAAAAAATAATAATAATATTAGGAGACTGAGGCCAAAAA[A/T]NTTTCCTCAATAAGATCAAAAATAAGAGGCAAGTAGAAGGCTTGCTTTGTAATTTGAGGC	0.852	MNP	MNP	MNP	MNP			A	A				Lc x Lc : Lc x Le
TOG900422	TOG900422_517	CACAATAGTCAGGGTGAAACTCAAAGAAAACAGAGTTATCTCTAGCAAACTCACCGACAT[A/T]TATGAGACTCTTTGTGATTGAAGGAACATGCCGTAAATTATGTAAAACAAGACAGTTATT	0.852	A	G	G	G	A	G	G	G			Yes	Lc x Lc : Lc x Le
TOG895575	TOG895575_1341	AGTAAGACTTATGTTGTGTGCATTATTGTTAATTTGTTTTCCGTACTACAAGGACATTT[C/G]TAGAGTTTATGTTTTGCATCCCAATATGATAAGAGCTTCATTTTTATTTACTGTTAAATA	0.853	G	G	C	G	G	G	C	G	Yes	LG4	Yes	Lc x Le : Le x Le
TOG895846	TOG895846_37	tgcttcttagcatCTGAAGAAAGCA[A/T]NCAATTGTTATCCATTATAAGATTTTCAAATGAACAGCACRTAAAGATGACACTGTAAAT	0.853	Indel	Indel	Indel	Indel			T	T				Lc x Le : Le x Le
TOG895897	TOG895897_207	ACAGTTTATYTGRATACCCTATTATTTTAAATYGGGAAATAGTCCTTTTAAAACATGATT[C/G]AAAATCGTGAGTTATAAAGTTGCCTTGGTGGTTTTGCCGGGGGAGTTAWGATGTGTACTG	0.853	G	G	C	G	G	G	C	G	Yes	LG7	Yes	Lc x Le : Le x Le
TOG898018	TOG898018_222	ACACACYACTACTAGTGATTTTGCGGAAGAGAAGCAAATTTTATTAACTAAACGGAAGCA[T/C]CAAACTTTCCATTTCTATTTTCACTAAGMTACAWAAAGTAACATATAAGCAGTTACTCCA	0.853	C		T	C	C	C	T	C	Yes	LG5	Yes	Lc x Le : Le x Le
TOG910656	TOG910656_654	AAAGTAGTGAGTGGGAAAGAAATGTGTAACAAGGCTTTACAAAACAAAATAACATCATCC[C/G]AATAGAATTATGACAGAACCATGGATAAGATAGTACTTTCTCTTACCTCTTGAC	0.853	C	C	G	C	C	C	G	C	Yes	LG2	Yes	Lc x Le : Le x Le
TOG903088	TOG903088_366	GGACTAAAATTTGTTCATAACACTACTGTGACAGCAAGNAACAGTGAGGTGGAATTGATT[T/C]TTGTCTGAAAGATGGAAACATGAAGGGTTTTTCCTAGATCAATTGTTCAGTAGAACA	0.855	T		C	T			T	T				Lc x Le : Le x Le
TOG897528	TOG897528_374	cCCTctTggacaCgccatgtcccttttCCTTAATCAATATGTGTTTTCCCCTGTCATGCT[A/T]AACAAACAATACTGATAATCATTTATTGTCACAAGATGTTCTAGGTTCAAACCATTTAT	0.856	T		A				A	A				Lc x Le
TOG908826	TOG908826_586	TTATTGTGTATCCAAACACAGCATAAGTAGTTTTMAACAGTTAAGTTTTCCAATAAAATA[A/G]GAACCAGTTTGCTGAGATTGAAAAGTGACAGAGTAACTTTGGGGTTAAGATGATAAGAAA	0.858	G	G		A			--	--				Lc x Le : Le x Le
TOG898900	TOG898900_410	GAAACCTTAATTCTTTATTTATAATATTTAATCAAAACCTTCTTTTCTTTGTCTTATGTA[A/T]TGTTTTTTTACAGATTTCTGAGGTTTGCAATAACATGAAAGATCTAATTGATATCAGTTA	0.859	A	A	T	A	A	A	T	A	Yes	LG3	Yes	Lc x Le : Le x Le
TOG896164	TOG896164_202	GGAGCTTGAGAAGAAATTTAGCGGCAAGGTATGCCAAGTTTTTTATAGCCTTGATTCTTT[T/C]TAAAGTCAACATCTGTTATCGCTATTCTCTCTGCCTGTTTATTATTTGTTTCAATTTCTT	0.86	G	G	A		G	G	A	A			Yes	Lc x Le
TOG912880	TOG912880_164	TCGAGGGCGTGTAACACGGGTTTATGCACATCCTCAAAATTTATCACAGTTAAGCCCTA[T/C]TTAAATAGGGCCTCATAAAATCTTGTCACTRTTAAATCGTTGTTAAATAGAGTCTTTAA	0.86	T	C	C		--	C	C	--	Yes	LG3	Yes	Lc x Lc : Lc x Le
TOG894153	TOG894153_1167	TATGGAAGAAAGTAACGAAACTTAAAAAGTACAGCAAAATCAATGTGAAGGATTGTTGTT[T/G]NATACCTTTAATGTCTCTATGGATTTTNCCTTCACTGTGTAGGTAATCAACAGCAT	0.861	Indel		Indel	Indel	C	C	A	C	Yes	LG3	Yes	Lc x Le : Le x Le
TOG894539	TOG894539_89	GCATGCTGTTGATTACCTACACAGTGAAGGAAAAATCCATAGAGACATTAaAGGTATN[A/C]AACAACAATCCTTCACATTGATTTTGCTGTACTTTTTAAGTTTCGTTACTTTCTTCCATA	0.861	Indel		Indel	Indel	C	C	A	C	Yes	LG3	Yes	Lc x Le : Le x Le
TOG900094	TOG900094_1160	attacctaaaagtatgggatttggacgtcctGGGAAAgaaggattggattacatctatta[A/T]GATGGAcTaAGTGAAAGTTCTTTGAGGGATCTTCTACAtGGATCTGAGTATGTTCTTACA	0.861	A	T					--	--				Lc x Lc
TOG903691	TOG903691_564	TCTATTAACAAATATCAAAAAATAAATAGACGAGAGAGCATTAATTGAATTTGAAATCCA[T/C]GTGTCGTTAGCATAAACAATACTTAGAATGGAATRTAAGGAGTRCCGTGTATTAAAAAGT	0.861	C		T		C	C	T	T			Yes	Lc x Le
TOG897347	TOG897347_458	ATGAATATTGAAAGTGTGCAGCAATAACAACAACAATCAAGCCTTATCTACTAGGTAGG[A/G]TCGACTACATGATCAACTTTCATCATAATGTTCTATACAAGACCATGCCTCTATCCAAAT	0.862	G		G	A			G	A	Yes	LG3		Le x Le
TOG897197	TOG897197_231	ACAGGTAAGGCGRCTCATCAGATATTARCGATTGAAAACTCAATAGCTACAACTATCTCT[A/G]AGAAATTTGAACTCCGTCTTTTGAGGTTACAAAGTCAAACTCTTACACTTAAGAGTAA	0.864	G	G	A	G	G	G	A	G	Yes	LG7	Yes	Lc x Le : Le x Le
TOG898024	TOG898024_473	CACGAATAGATTCCAATGATGCCTGGAATTTTTATAATTAAAAAAACTCATCATTGTN[A/C]CCCCAAAAATAAAAGCGGCATTAAAATCAACATCNNNNNNATATGATTTAATAGCTTAAG	0.864	Indel	Indel	Indel	Indel			C	A				Lc x Le : Le x Le
TOG927703	TOG927703_319	GTTTATATGTGTTTGTGATGTATGGAATGCATAAATGTCTGTGTCCCTTTGTGTTTGTGT[A/G]CACCAATTCAATGCATTCAGCAGTCAACACTTTGGAGATGTTGAATCAAGATTGGACGG	0.864	G	G	A	G	G	G	A	G	Yes	LG3	Yes	Lc x Le : Le x Le
TOG894880	TOG894880_570	TTGTTCATTCACTCCAACAACATAAGTTGGAATATCAGCACCCTTTGCGGAGCAGTGAT[A/G]ATAACTTTCTTGGCACCTGCTTGGATGTGTTGCCTGCCCCAGGGCCATCCACAAACACT	0.865	G	G	A	G	G	G	A	G	Yes		Yes	Lc x Le : Le x Le
TOG899504	TOG899504_57	ttGCTGctatAGTTTTTTTGCgTGTgcacgtTGTC[A/T]NGATATTCCTTAGACATCCTTCTATAGTaaaCtTCTTTTTGTTTATTGTCAGGATATTGG	0.865	T	A					--	--				Lc x Lc
TOG937860	TOG937860_728	TACTCCTACCACACCTGTTGTACAATTAAGACAACTGTTTTTTAAAAAAgTN[A/T]TTTTTTTTCTTTGTTCCATCACACCTTATACATTTTTTTGGGACAAACCTCAKACATATC	0.865	C	C	C	T			C	T	Yes	LG7		Lc x Le : Le x Le
TOG904072	TOG904072_1264	TATGAYGAGGCCTTGTACGTTTTGTTTGTACAATAGAATAGAAAATGAATTGCTGGTCAC[A/G]GCAACAGTCCCCAGAATTATTAGTATTCTTCTTATGAGTAGCAGTAAATTATAGACTGC	0.866	A	A	G	A	A	A	G	A	Yes	LG4	Yes	Lc x Le : Le x Le
TOG895237	TOG895237_435u	CAGAYGCAGTGCTTGGTTCCAAAACTTTCTCTTGCCAAACTTTTTGAATTTGTATGTTGG[C/G]NAATTGCAAAGGAATCTTCCTTTTTCTGCACCCTCATAGTCTTGCTCTCTTATTTATGCA	0.867	Indel	Indel	Indel	Indel			--	--				Lc x Le : Le x Le
TOG895237	TOG895237_435d	CAGAYGCAGTGCTTGGTTCCAAAACTTTCTCTTGCCAAACTTTTTGAATTTGTATGTN[T/G]GGCAATTGCAAAGGAATCTTCCTTTTTCTGCACCCTCATAGTCTTGCTCTCTTATTTATG	0.995	Indel	Indel	Indel	Indel			CG	CG				Lc x Le : Le x Le
TOG899076	TOG899076_1450	TTTGGGTGGTTTTGTAGCatGCAgGGCACTCTCATTTTAATCCAATAATATTTG[T/G]TGCAGGTTTGGGAGGCTTTGTGGCATGCgggcctctccaaagtTGACttanctctatctC	0.868	T	T	G				--	AC				Lc x Le
TOG894885	TOG894885_228	AGAGTATTGACCTCCCAGCCTTTGGAATCCAACAATCGGCGTTTGGTTGGTGAGGCCAAG[A/G]GGATCCAAGGTGAATTCAAGCCAGGTCTATAATTTTGGTCTAGAGACATGGAAATCAGCT	0.869	G	G	A	G	A	A	G	A	Yes	LG6	Yes	Lc x Le : Le x Le
TOG897034	TOG897034_1278	ACTTCATCTCTACACATGAAAAGTAAACCAAATCAGTAAGTAGGAGAAGGTGCTGAAAT[A/T]TCCACAACTAAAGAAATTGGACCTAAAGGGTTAACAAATATAATCATTTGATCCATCAA	0.869		Indel	Indel	Indel	T	T	A	T	Yes	LG4	Yes	Le x Le
TOG897646	TOG897646_431	CANNCATGAGAAATAACTATAATGAATTAGCGAAGAAAATTGAAAAGGGGGAAATTAGGG[T/G]TTACGTTGAGAAACGGAGGATTGC	0.869	T	T	G	T			--	--				Lc x Le : Le x Le
TOG897197	TOG897197_311	TTTTGAGGTTACAAAGTCAAACTCTTACACTTAAGAGTAATACATTTGATAAAAAGCCA[A/G]GTTACTTTTTGTCATACGCGAAGATCAAAGTTCGAGACATTACCTTCAATACCAGAATGA	0.87	G	G	A	G	G	G	A	G	Yes	LG7	Yes	Lc x Le : Le x Le
TOG901924	TOG901924_780	AAGAACAAGCAAAGAGAAACTGAATGCCTTGTCTCAATCTCATTTTCTTGTCCATCAG[A/G]AACACCTGCCTGCATTTATATCCACAAAAATATAATCACAATAAACTTTAAATTTGTTTT	0.87	A	A	G	A			--	--				Lc x Le : Le x Le
TOG894669	TOG894669_1198	GAATATRCGATGTGGAGAACCAATTGTAAAGTAAAGCACCTGAATATAAAGCAATGCACT[T/G]TTAGGTAAAAAAAATGAATTCTTAATGGAAATTATCATTAATTAATGTAAGCAATCATTT	0.871	A		G	G	A	A	--	A	Yes	LG1	Yes	Lc x Le : Le x Le
TOG895572	TOG895572_1151	ATTCTTTTTCGTGCTGAACATAATCAGATAGTGCTCTCAATGATTGTCTTTATCAAGAGG[A/G]TAATCTCAACATAAAACATCAGGAAACAATTGATATTGCATGCGTATCTGGTCATGCACT	0.871	G	G	A		G	G	--	A			Yes	Lc x Le
TOG896567	TOG896567_266	TTAGCAGCCAAGTTATCTGCACAAAAACACAAGTCAACATCCAAACTTTTTGATGTCAAA[T/C]TCATATTAGTATAACAGCATAGAGCCACTAAATCCTCATTYTAATCCCTGAAATTTTAGG	0.871	T	T	C	T	T	T	C	T	Yes	LG4	Yes	Lc x Le : Le x Le
TOG960456	TOG960456_189	ATAAAATGGTTTCTCATTACACCAGATCATCAAGCAAGCATGTTCCTGATAAAGAGATTA[C/G]TTCCATAGAAGGTATATTTTTCAAGAGCAAACTAAGAATGTTCCTTATTTCAAAAAAAGC	0.872	G	G	C	G	G	G	C	G	Yes	LG2	Yes	Lc x Le : Le x Le
TOG896740	TOG896740_740	AAAACAAATGAGAATAACATGGCAACATTCTCTATCAGAACATGTGGAGATAACAAATGG[A/G]AGTTTTGATGCTATATCTCACATTATATSATTTATTTWTGGTAACATTAGCACTTACTCG	0.874	G	G	A	A	G	G	A	A			Yes	Lc x Le
TOG894259	TOG894259_261	GCTAGAGCACGCATATGCATATCAGCTTCTCATTCAAGGGAAGATCTTATACATGCCTTA[A/G]AGGTGTGTATTTTAAATTTCATTCAATCATKATGTAGTTGTTGGAGGTAGATTTATAGAT	0.875	A	A	G	A			--	A				Lc x Le : Le x Le
TOG902902	TOG902902_1108	CGTTCTGGTAGTATCATTATTTAACTGACRATTTTACTGCAATGCTTGCACAGACACATG[A/C]CTATAAAGTTTAAAAGGCATAGCTANNNNNNNTGCNNNNNNNNNGGGGTACAGCTCACAA	0.875	C	C	A	C	C	C	A	C	Yes	LG1	Yes	Lc x Le : Le x Le
TOG901731	TOG901731_212	CAATCCTTATGAAGACGAGGTAATTTACACTTTCTAGTGCTAATGGATTAGCCTGTAGCT[A/T]TTAAATATGCATCAAATCATATGGGTGRTTTTTATTTAGGTCCTTCCCGATGCTCCTGAA	0.876	T	T	A	T	T	T	A	T	Yes	LG5		Lc x Le : Le x Le
TOG902049	TOG902049_719	AGGTATAATAATTTATGTTTTGATAAATTTATGGAGAAGTGAGATGAACAATCAATTTCA[A/C]NTGTAAAAATCACGTTTAAACTCAAAAACTACAAATTCTATCTTTAAGCAGAACCCATTT	0.876	Indel	Indel	Indel	Indel			A	A				Lc x Le : Le x Le
TOG899716	TOG899716_50	TTGTTGTGCTGCTTTGTCTTGTATATTGTGTCACCGGCATTGCATACGC[A/G]TTGTCCATTGTTTTTGAACCTGGCGCAGCTCAGCTGGTGAGTATTAGAACCCGACAAAAA	0.877	A	A	G	G	A	A	G	G			Yes	Lc x Le
TOG902800	TOG902800_175	TGTCAATAATTTACACAGCATTGTGATTTAMTGAGAAAGTTTCACAATCTTCCATTATTT[A/T]TATAACAGATCGAGGAGGAAACAAAAGAGGGAATTATCATTATATTGATACTAGAAAGCR	0.877	T	T	A	T	T	T	A	T	Yes	LG3		Lc x Le : Le x Le
TOG948148	TOG948148_142	TTCCTTTCATGTGCATTTTCTGATCGGTTTTACTCTGCTTTTGTTTTTGTAAAGATTTGN[A/T]TTTTTTTTATTGTGGTTGATTGTTGTGCATTTAGATTGATTCCTTATCTGGAATTGTGAC	0.877	Indel	Indel	Indel	Indel			--	--				Le x Le
TOG905479	TOG905479_256	AAAATATAATCTAACCATTGAAGAAAAATGGAGGGGAGTGTATATTTTGAAGAAGAATGG[A/G]GCTAAGTGCTATTTTGACAAACCTGAAGGGGAGNNAGNNNNNNNNNNNCTNNNNNNNATN	0.878	A	G					G	G				Lc x Lc
TOG907978	TOG907978_524	GACAGCAGGMCCGTAGGAACGAACCGCCATTGCRAAAGAAGCAACCGTGTTTCCACA[A/C]GCAATAATCCTTGGCTGCAATGCCATGAACAACCCTACAAACCAACAAAGAAATTCAAAT	0.878		A		C			C	C				Lc x Lc
TOG894669	TOG894669_1144	TATGTACATAATTAATTATACAAGGGCTGGATAAAAGAAACAACACTAAAGTTTGAATAT[A/G]CGATGTGGAGAACCAATTGTAAAGTAAAGCACCTGAATATAAAGCAATGCACTKTTAGGT	0.879	T		G	T	G	G	A	G	Yes	LG1	Yes	Lc x Le : Le x Le
TOG896530	TOG896530_1014	AATTTTATTATTTCTCTGTTGTTCGCTTTTGAGAGGAATGTGATTGTGCAGTTGAGTTAA[T/G]ATTGTGATAGAAAATGATAGAAAATCCCTTTGTCAATTCCATACAAATAGATGAGTTAAC	0.879	G		T	T			T	T			Yes	Lc x Le
TOG937303	TOG937303_1040	TCTATCGKAGGTTGAGTTAGGCCCAAACTCAAATTATAAGATGGTATAAGATCTCTTGGG[T/C]CACCCCCACATGCACCAAGCTCAATAGTAATGAGCATAAGGGGTGTGTTAAGAGTTTC	0.879	C	C	T	C	C	C	T	C	Yes	LG2	Yes	Lc x Le : Le x Le
TOG894308	TOG894308_502	TCAGCTTTCAAATGAATGATGTTATTATAAMAAATGATCAACTCTATTATGAACTCCAG[T/C]TTTGTTGATTTTTGTGTCTTGTTGATTTGATGATATCATCTTTATTTTTATTCTGGT	0.88	C	T	T	T	C	T	T	T			Yes	Lc x Lc : Lc x Le
TOG901547	TOG901547_389	CAAGCATACAGAGCCAGATCTGCAGTGNNCAAATGTAAACTTAGAATCAATCATAGTCCA[A/T]AAACCACGGGTTTCTATGAAGAAATTGTATACCCCATTTGAACAAAATCCCAGAATAAAG	0.88	T		A	T	T	T	A	T	Yes	LG6	Yes	Lc x Le : Le x Le
TOG907140	TOG907140_244	GCCAAAAAATTGGGTTTTTTATTGGTGAATTTACGTTTTCTATGGCTACTGTTTTGA[T/C]TTGCGTCCTTGTGTTTAATTTTATGATGTTNNNNNTTTTTGCAATTTCTTAGCCTAWAT	0.881		T	C	T	T	T	C	--				Lc x Le : Le x Le
TOG913421	TOG913421_378	TAGATTTATTTTTTCCTCTTTCTGGGTAGTTTTTGTCTTGCTTTATAATTATTTAN[A/T]TGTCTGATGCACTCAGGATTTCGGGGAGGAGCATGAAGCCTACAATGTTGTTCTGCAgCA	0.881	Indel	Indel	T	T	A	A	T	T			Yes	Lc x Le
TOG924394	TOG924394_585	AGCAAGTTATCATATTGGCATCGAACAATTCTTGAATCAGTTGAATGGCGTGCTAAAATT[A/G]TGGCACACAACCAAAAATTTCCATATCTACAAAACTATCACATACATCACATTGGTATAT	0.881	G		A		G	G	A	A			Yes	Lc x Le
TOG894037	TOG894037_572	TGCAGGAGCAGGTCGTATGGGTGGAACCACCCAATACACTGTCAACAACCAGATGGTGAA[T/C]GCCACACTCATGAACATTGCTGATAACCCCACAAATGTCCAGCTGCCCGGTA	0.883	T	T	C	T	T	T	C	T	Yes	LG1	Yes	Lc x Le : Le x Le
TOG894383	TOG894383_1309	TAGTTATTTCCTGAGCACCATAGACATGTTAAAAACAAAATATATGGGATACATACN[T/C]TTGGAACAAGAACATCCATAGCAgCCaCTGTCTTTGAATCATCAATGAGGCGCatgtagA	0.883	Indel	Indel	Indel	Indel			A	A				Lc x Le : Le x Le
TOG895956	TOG895956_274	TCGGGAACAGGGTATTTCTGAAGTATGTCGACTGAGCCCTAAACACCCAAAAAAAGAAAA[C/G]GCTGAAGATAAATGAAAACTTCATATATATCAAAAACAAAGAAACAGATGATAGTATTAG	0.883			C	G	G	G	C	G	Yes	LG7	Yes	Le x Le
TOG900416	TOG900416_752	AATTCTCTCTTCTCCCTCTCCTCTCACGCGATTTCCTCGCGATTCTCATTCTCTCTCGGN[T/C]CACTCTCCCTtTCCGTCACCTCTTCTCTCACTCTCGTGGTGCTCTCTCTCCGTTCACCT	0.883	Indel	Indel					--	--				Lc x Lc
TOG901904	TOG901904_1318	AAATCATATTTTAATTACAAGGACAATGTGGCATCACGGTTTATTTCAGAGCTCAACTAC[A/G]TTTTTTAGTACTTGCTGTCAGTTGCTATACAAATACTTGTTTTGATTTGTGCAATTACTA	0.883	A	A	G	G	A	A	G	G			Yes	Lc x Le
TOG902520	TOG902520_112	GATTTACatTGAATGAACAAAAACAATCTGGATAGGGGGAGAGACAAACAAAAAGCTATT[A/G]CGTGAACAATAATCAACTTAAATCATACACTCGAAATTGAAAAAAATGACAGCAATAA	0.883	A	A	G	A			A	A				Lc x Le : Le x Le
TOG902030	TOG902030_522	CCTCATGAAAATTGAACCAAGCCCTGTGAAAAAATGGGGAAAAAAATTTAGAAACAGAAA[T/C]ATAAAAAACATAGACAACGAAAAATGAAAGGAAATAAATAACCTGATATTAGTTTCAGTA	0.884	T	T	C	T	T	T	C	T	Yes	LG3	Yes	Lc x Le : Le x Le
TOG898418	TOG898418_807	CTCGCGATTTCTCANNCTNNATACTTAGTGTGTGTCAGTTTCGCCACTAATCTTGTTGAA[A/C]NCAAAATGATTAAGATTTAGATGTTTTTTTTTTGCGTGATGACAGGATG	0.885		Indel	Indel	Indel			A	A				Le x Le
TOG902984	TOG902984_1111	GGCTCAGTTGGTAAGGAGTTGGMTCACACACCGAGGGGTCGTGGGTTCAACTCCcGCCTC[A/C]GATGTGAGGATCTCTTTGGTGGGTGATCTGTAAGTATCTCTATAAGCGCTCTTTGAGCCT	0.885	A	A	C	A	A	A	C	A	Yes	LG4	Yes	Lc x Le : Le x Le
TOG916217	TOG916217_580	ATTCTTTATCCCTATTATTCCGCTTGACAACCGGAATAAGGAACCTTAGAATTAACCCTA[A/C]CTGTCGATGAAAAAATAGGATTTGAGAGGAGTGAAGCTGCTTGACCTAATAGGGCAAGGA	0.886	C	C	A	C			C	C				Lc x Le : Le x Le
TOG900269	TOG900269_564	TTTCATATACCACGTAAGGTTATTGCTGCATCCCCATAAAATTTCATATGGTATTGCGTA[T/G]CAATCTTTGATGCAATCAGTTTAAACAAGATATTTTCCCTTACTGATATGGATATTAAT	0.887	G	T		T	G	T	--	T			Yes	Lc x Lc
TOG910203	TOG910203_453	AGTATAAAAACTTAGTTTATCACTTCTAATTACAGCACGCATAACGCATATATATAAT[T/C]ACACGGAAAACATTAAGTAACCACAGATCGCATTAATTTACGCAATAAAGTTGAATAATG	0.887	C	C	T	C			--	--				Lc x Le : Le x Le
TOG916130	TOG916130_134	TATTATATATTAAATTATTTTTCAAAATGTAAAATTAATAACTTAATAATTCAGTGCGT[T/C]CCAATAGAACAGGGGAAGAAAAACAGAAGAGTAAAATTAGTTACCAATTGTTTTCCGAGC	0.887	T	T	C	C	T	T	C	C			Yes	Lc x Le
TOG929836	TOG929836_1174	TATGACTCTTTGGAAGTGAAcAATTCAATTTAGAGGGTAAAAAAAAATCTCATTCGAAGA[A/T]GAGAAAATTTGCTATCGATGTAACGATATGCATTGCATAACATGATAAATCTTAAATGTG	0.887	A	A	T	T	A	A	T	T			Yes	Lc x Le
TOG901123	TOG901123_592	AAAGTTATAATACAGTTATATTCGGTAATACATGCTATCCAACAAACCTCTAGGGTCTTT[A/T]NCTCAATGATTTCAAGACCTATAAGCAAAAAAAAGTGTATATATACAAGTCCTAGC	0.888	Indel	Indel	Indel	Indel			A	T	Yes	LG5		Le x Le
TOG902662	TOG902662_135	ATTTCAAAAAAATAAGGTCACAAAATGACCTCCATGAGTCAAGTAAATTGGTGCCTAAG[T/G]TATACTGAGCCAGATAACTTTCCAGTCCAAAGAGTAAAATAAATTCATCCTCRCAAACAC	0.888		G	G	T			G	T	Yes	LG7		Le x Le
TOG895173	TOG895173_160	ATCCGGATAGTACTAAGATCCATRTCAAGTAAACAAAGCAATCAAAACATATCTTAGA[T/C]GAATTCCACTAAAAGAAATCATGGGNTTGCATAGAGTCAAASTCTATTGAAGATAGWGC	0.889	C	T	T	T	C	T	T	T			Yes	Lc x Lc : Lc x Le
TOG898369	TOG898369_609-610	CAATGAAGGGAATGAAAATTTGTTACCTCTTCAGTGACAACACCGTGGTGTGCTAAGTAN[T/C]GCCATGCGGAAATGGGATACCCACCATCACAGCCAGATCCACAAAGAAATCCACAACATG	0.889	MNP	MNP	MNP		G	G	A	G	Yes	LG2	Yes	Lc x Le : Le x Le
TOG899054	TOG899054_376	TATGGTTGAGGAGATTGAGTTATAGCCTTGTAAGGCTGACTGTAGAAATCATCTAATTTT[A/T]TGCTATTGGCTGGTATAGGTCTTTTTGTTTTCTCTCTGCATGGGAGGGATCATGTATTAC	0.889	A	A	T	A	A	A	T	A	Yes	LG7	Yes	Lc x Le : Le x Le
TOG900220	TOG900220_548	CAAAATCTACTTGACTGGTTAGACCAGTGAGTTTTTAAGCCGAACTAATGAGAGCAAATA[A/G]GCACTGGTTTACCCTTGGTTCTCTTTCCAACACATCATATAAATGTTTCCATCAAGAAGC	0.889	A	G			A	G	G	G			Yes	Lc x Lc
TOG903058	TOG903058_273-274	TCACAACTTCCATATAGAATTCAGATCTGGTTTTCTCTTTCCTGAAACAAAAGGAAAAT[T/G]NCTCAAAATATTCAAAGTTGCATGACATGAGAGTTTGAGAGAGTACGATGGCCTACCAT	0.889	MNP	MNP	MNP	MNP			--	C				Lc x Lc : Lc x Le : Le x Le
TOG903883	TOG903883_273	CTCCCTTGTTTCCCTTATGGCACCTTCCATAGCTGACTCTCCGATTTCCAAATAGCCAGC[A/G]GGAAGCGTCCTTGTTGATACCAAAATATGAAATTAACATAGCTCACTGATGAAAAGAGAT	0.889	G	G	A	G	G	G	A	G	Yes	LG2	Yes	Lc x Le : Le x Le
TOG898489	TOG898489_483	CTGAAGGTCATCCCAAGATTTCAGACGCAAYTCAGAAGCCTTCCAACTCCGACCTAACAA[T/C]GGTAAAATATTAAGAAAATAAAGCCACTAATAGAAATGGCACAAGGGCACAAATTATGAA	0.89	C	T					G	G				Lc x Lc
TOG898594	TOG898594_30	CAGCTTGTGACATTTCCTATCATGCACGA[T/C]CCGCATCTTTTCCTCAGCCTGCCAAGAAATAAACATTGAAAAAGCCTTGTTTGTAAGAAA	0.89	C	C	T	C			T	C			Yes	Lc x Le : Le x Le
TOG913027	TOG913027_100	CCATCTTGCCATGAATTTTTCCTTTGTTTAATCCCGTTCCTAGTTTATCCCCAACATTAT[A/T]NAATCATTGAGAAATTTTCACAAACAGATAATGTGAACAAATGGAAAACAAAAAAARAA	0.89	Indel	Indel	T	T	A	A	T	T			Yes	Lc x Le
TOG894987	TOG894987_545	ATTTGGAAAGCTAAAAATTWAAACAATTAWCCMATGTGGTTTGATCAATCTTTTATGACA[T/C]ATGTTGTTTTCTTTAACAGATTTCATCTAGATCACCAAATTCATATTTCAAAAAAGTYCC	0.892	T	T	C	T			--	--				Lc x Le : Le x Le
TOG901894	TOG901894_249	TTGTCAATTTTAATTCCTAATCTGTTTATCTTTCAGATGACTGTCGCTTTTACATCGAT[T/C]GTTGCGATATTCATCATCGAGAGGATTGATGAGAGGAAAGGAATGATTTCAATTGTACCT	0.892	C	C	T	C	C	C	T	C	Yes	LG3	Yes	Lc x Le : Le x Le
TOG894070	TOG894070_500	ATTTAAAAAGAAAAGGAAAGCAATGRCAACTAAAAGGGCAGAACATTTGGTTAGGTATTT[T/C]GAAATTCACTGATTGTAAATTTGTAATGTGAAAACAATATTCATTTTGACAAGCTACTAG	0.893	G		A		G	G	A	A			Yes	Lc x Le
TOG897887	TOG897887_773	AAGTCTATCGTATGAGTCAATTTTCTTTTCCTTTCTTGATAGGCTTTTGAGGAAGCAAT[A/T]GCTGAGCTGGACACATTGGGAGAAGAATCCTACAAAGACAGCACGCTTATAATGCAACTT	0.893	T	T	A	T			--	--				Lc x Le : Le x Le
TOG901772	TOG901772_281	TGCTGCCTCCCTTCTAGCTCGGCGATCCTATACCATTATAGTAGTTGAAATTTTAGCCA[T/C]GTGATTTCTCAAAGAGGCATTCATGACAAGAACTCGCCCATAAACTACGATACACACCAA	0.893	C	C	T	C	C	C	T	C	Yes	LG5	Yes	Lc x Le : Le x Le
TOG915277	TOG915277_482	CGGTGGGGGTTTGATTTACATTTTGCTAGATGATTCACATGCTTTTCACCTTTGAAGGCT[T/C]CCTATTTTAATTATATGCGTTATGTTGACCCATGTCACTAGTTGAGGAAAATTCTCCCAG	0.893	T	C	C	C	T	C	C	C			Yes	Lc x Lc : Lc x Le
TOG894061	TOG894061_86	aTgtggtctACCtaaagtACttcgtcaacctaccTTcgatTcacgagtacaaCTAG[A/G]GGACCTCCTTTTTGGTCTACTTGTAACcgacgaTGGGcaAcggTTtACTTTAAAAGACAA	0.894			A	G			--	--				Le x Le
TOG894270	TOG894270_867	AAAAAAAAACTCAAATATATTAAAATACAGGCCTACCCTCCCAAAGAGACTCTTATT[T/C]TATTAATCCAAACTTCCAAATTCCTTGGGCTAGTTGTATTTCATTTACTTTTTCTGTTT	0.894	T	C	C	C			G	G				Lc x Lc : Lc x Le
TOG895374	TOG895374_473	CGTATGGAGAAGTCCATCGTCCTGTAAAAACAGCGTTTCGGAAGATTGAACAACCAT[T/C]ACAATGCATGGAAAGTTTGTCAAGTATATCAACCAAGAAACGAAAATTCAGAAGGCAAC	0.894	C	C	T	C			C	C				Lc x Le : Le x Le
TOG903719	TOG903719_153	ATTTTTGATGAACCAGAAAAGTGTGGTCAGTAGTTGGGATTTATGCACCGACCAAATTTC[T/C]TTCGATCATGACGCTGGAAGCATGATTAAGTACCACAAGAATCTAACTTCCAGAGGATAC	0.894	T	T	C	C	T	T	C	C			Yes	Lc x Le
TOG916065	TOG916065_393	GGTTGAAATTGTGGCTGCAATACCGTTGCAGAGACCTCAAGTCCTTTATATCATGGCTAC[A/C]ATTGTTGTTACGGACCACAATTTAAAACATRGTCGTATAGTTGATTTTATTTGAATTATA	0.894			C	A	A	A	C	A	Yes	LG2	Yes	Le x Le
TOG894431	TOG894431_513	AAATAAAAGAATAAATGAATATGAAGTTATNNACAATGCTAAACAATCTGATGACAATG[A/C]CCATGCACTGAACTAAAAGAACTAACTGCAATAAGATAAATAGAGTTGTGTGAGTAAGTA	0.895	A	C	C	C	A	C	C	C			Yes	Lc x Lc : Lc x Le
TOG896372	TOG896372_890	GTTAGTTATATCAATTGATGGGAATTAAATGAATCTTGAGTTGTTGATTGAAATGTATTT[A/T]TCAGGAAATGGTGAAGAATAAGACACTGATATTCTCATTTGATTCAACCAAGAAAGCTCG	0.895	A	A	T				--	T				Lc x Le
TOG899692	TOG899692_345-346	CTTCTACGTATTGTTAATCTCATATTCATATTTTCTTACTCCCTTCTCTCTCAAGCGAAC[A/G]NTTTTTTCCTTGCTATATATAGATTTGTAATGTTTCAATCTAACTTTACTTTATTCAATG	0.895	MNP	MNP		MNP			G	G				Lc x Lc
TOG924405	TOG924405_250	ATTAACAAAACCGTCACAACCTCCAGTGGCAAATGTACCATATCTGCATGAAGATTTCTC[A/G]TTAGCGGTTTGACATAATATAATGGCACYGGTGAGAGAAACAAGTTAAACAACTAWGCRA	0.895	A	A	G	A	A	A	G	A	Yes	LG5	Yes	Lc x Le : Le x Le
TOG896197	TOG896197_839	TGAAAATcccatcatcaaaccaaataCTTCATCTTGACCTAAAACATTAACAGTCCCAAC[A/T]TCACCTTTCAAACCTCATAAATTCATGTTTTAAGCCTCACCACCTCAAGACCACACCCTG	0.896	A	T					T	T				Lc x Lc
TOG894148	TOG894148_1386	ATGTTGCAGAGACAGCTTGATGTAGACATCCTTGTTACAGGTCACACCCATCAGTTTAC[T/C]GCTTACAAACACGAGGGCGGCGTGGTTATaAATCCAGGTTCTGCAtCaGGgGCCTACAGA	0.897			C	T	T	T	C	T	Yes	LG5		Lc x Le : Le x Le
TOG894862	TOG894862_36	AAAGTTTCTTGTAGAACTGCATAGTGTTCAGCA[A/G]ATGGTTTCCATTAGATTCAAAAGTGAAAACATGTGTCCCGTCGCGCGTACAAGAACTCNN	0.897	G	A	A	A	G	A	A	A				Lc x Lc : Lc x Le
TOG899545	TOG899545_718	TTTGTTGGGRAAATTTGTTTAGGTTGATGGTAGTGACAGGAAAAAGAAGGGTGGAAGTGG[T/G]TTTCAGGTGGGAAAGAAGAAACTGAAGACTAAGTTATCGGCTCTGTCGAAAGCTAAAGCT	0.897	T		G				C	C			Yes	Lc x Le
TOG894338	TOG894338_581	TTCTTTCACTATANNNAAATGCAGGTATATTTTTGTCCATTTGTTTGACTTCAATTCTG[T/G]TTTCTATTTTCAGTTTGAAGACTACAAGCAGGACCTACGACAAGTCATCCATGGAAATAA	0.898	T		G	T	T	T	G	T	Yes	LG1	Yes	Lc x Le : Le x Le
TOG912685	TOG912685_559	TGAGTGAAATTTAAGAATAGATCATATAATATTGGAAAActATGTTTTAACAATAACAAG[C/G]GAAACAAAGAAAAATGGGTCAATGCAGGAaaccataaaTTCAGTAACACCAAATAGATGT	0.899	C	C	G	C	C	C	G	C	Yes	LG5	Yes	Lc x Le : Le x Le
TOG898359	TOG898359_604	TAAGGTTTTTCAATCAAATTTGAGTCCAGACTCAACCATAACCTTCCTTCATCGACGTTT[A/C]TGCACTTCAGCCTTCCAAAGAAAAATCACAAGTTCCTCCCTCACCTCTCTCACTTCATA	0.9	C	C	A	C			A	C	Yes	LG3	Yes	Lc x Le : Le x Le
TOG900051	TOG900051_276	AGGTtGGAtATAATCCCGACAAagtTCCATTTGTTCCCATCTcTgGTTTTGAGGagTTT[T/G]GAGggttCCCATCTCTGGTTTT	0.9	G	T	T				--	--				Lc x Lc : Lc x Le
TOG905480	TOG905480_195	CAATAGAAAAAGAAGATTCAAGTTCTTACTTTCATTATGTTTGTTTTTTTGGGTTTTAGN[T/G]TTTGATTTTATCTGACTTGGAAGCTGATTATATCAACCCATTTGATGCTTCATCTCGGAT	0.9	Indel	Indel	Indel	Indel			A	A				Lc x Lc : Lc x Le
TOG909798	TOG909798_637	AGCGAAGCAGATTTTNTTTTTAAGAGACAARTACAAAGTTGTATTCTGATTTCAGCAGCT[T/C]AGCCACATCTTTTCTTAGATCTCTTGACGAGCAAATCCATTATNNGTTTTGATAATACCA	0.9	T	T	C	C	T	T	C	C			Yes	Lc x Le
TOG897369	TOG897369_1050	GGGAGAGTAGATGCCCCCCAAAaAGAGTCATGACTTCATGTCACAAGGAAGCAATCTAAC[T/C]ATTGTGACAAAGCTCTTCCTCATATGCTCAAAAATGATAANNNAAAAAAAAANATGT	0.901	C		T	C	C	C	T	C	Yes	LG1	Yes	Lc x Le : Le x Le
TOG898092	TOG898092_1490	CAAGCAGGTCAAGTAAAACTGCAGATTATGAAACCCCAATCTACAAATTGGACCTGGATA[A/G]AGGTTGAAATTGAAAGCACCATTATATGAACTAGGTTGGATWATGGAAGGTGTTGCAGCC	0.902	G	G	A	G	G	G	A	G	Yes	LG4	Yes	Lc x Le : Le x Le
TOG900820	TOG900820_639	CGCTTGAATCGGGACGAAACCGCTGTTGAATTGTTCAAATAACTGAGATGTAGATAGTGT[T/C]GATTCATGGTTCAACTGGTTGCACCRTCTAGTTCGATTTTCAAARCATTGTCATTAATC	0.902	C		T		C	C	T	C	Yes	LG2	Yes	Lc x Le
TOG902675	TOG902675_570	TGTAATCTTAGAAATACTTATCATTTTCATGTTTACATTAGTTGAGAATTTCGCtgAACA[T/G]AAATCTCAGAACCTGTTGTTTATCATGTTTCTCTGCAGGTGATTGAGTATGTTCAATACT	0.902			T	G			T	G	Yes	LG5		Le x Le
TOG927660	TOG927660_514	TCAACTCTGCCTACTCACCGYTTTTTACATCTTAACCTCTTATTTAATTCATTCTGCTAG[T/C]ACTTTGGTTTTTCTTAGGGCATCTCTATGATGCTAGCAATTTTATATTAATCACCTCATT	0.902	T	T	C	T	T	T	C	T	Yes	LG6	Yes	Lc x Le : Le x Le
TOG897609	TOG897609_1000	GGTTTTACAAAATCCATTCTTTAAAATACAAAGAAAAAATCCATTTTTTTAAAGTTAAAN[A/T]CAAACAGGCCCATAGTGATAcTAGGGTTGACTCtAGTTGTATGTTCAAAaTGCatGTTGG	0.903	Indel	Indel					A	A				Lc x Lc
TOG898584	TOG898584_201	GAAACAATCATGATGACTAATAATCCATTCTTATTATTTGCATAAACAGTTTCAATTTG[T/C]ATGTATGCTGGCATATGAAACTCACTATAGCAAAGATTCAATATAARTCWAACTATGCA	0.903	T	T	C	C			C	C			Yes	Lc x Le
TOG901729	TOG901729_360	TTTAATCATCTGTCATAGTTTCACTTTTATACTCTGAAGTGTATCTCCTTTTTTAGAGGA[C/G]CCAAATCCAGTCACACTAACAATACCAAGAACCAAGAAATAAAACTATCATAAACAAAAG	0.903	C	C	G	G	C	C	G	G			Yes	Lc x Le
TOG905215	TOG905215_276	GTATTAAAACAACTTCTTGAGGGGTTTAWATCAGCAAGTATATCCATAAAAGTGTTGGAA[A/G]TTTTCTATCCTTACTTCCCACTTGCATCTGTTAAACCAGATATCTGTATTGAGCAATTA	0.903	A	G	G	G			G	G				Lc x Lc : Lc x Le
TOG895060	TOG895060_430	TGCCGTGAGTATGAAACTGTGCTTCATTTAATTCTTCATATCTTAGTTGTGCAATGGCTT[A/G]NTGCGTAAGACACATAAATAGTTGGATCAGCTTCATGGTCATTGGGTGTGTAATAGTTCG	0.904	Indel	Indel	Indel	Indel			A	A				Lc x Le : Le x Le
TOG895364	TOG895364_831	CCCCGGATGAACCAGGGTCCAGCCATGTGCAATTTGGCACGTCAGAGGAAAAATTTCAAG[A/C]TAGTGCTGAAGGAACAGTTTCAARTTACACTCTTGGNNNATACAAGTCTGGCTACATTCA	0.904	C	C	A	C			--	--				Lc x Le : Le x Le
TOG898465	TOG898465_68	GGTGCTGTCTTTTACATCTTTATGGCTAGCCTTGCCAGCCAAGAAAGTGCTGCATTTAAA[A/T]NAAAAAATAAACTCAATAGTTTCATCAAAGAACAAACCCGGTAACTGCAGAATCATACAA	0.904	Indel	Indel	Indel	Indel			T	T				Lc x Lc : Lc x Le
TOG894885	TOG894885_730	AGCAACATACAGAGACAACAAGAGCAGAAGTGGCAAGAGCAAATCCTGCAATCTTAGAAG[T/C]TTCACACACTTGTAAGCCAACTCCTTGAAATCAGACTGAAGGGAACAGTAACCTTAGC	0.905	C	C	T	C	--	C	T	T				Lc x Le : Le x Le
TOG895769	TOG895769_318	TATTTCTTCTTCTTTCATGCCAGTCTGGGAAGTTAGTTCACTGACAATTTGTTCGAGGTC[A/T]CCTTCGGGAAGAAATTCATGAAGTGGAGGATCTAACAATCGGATCGTAACTGGGAGACCA	0.905	A	A	T	A			T	A				Lc x Le : Le x Le
TOG898302	TOG898302_180	TTCGTCGCATATTATTTGCCTCTTGTCAGAAGGATCCTTCATAAAGCAATCAATCAGAAA[T/C]TCAACTTGTTTAGCTAGCATGTAAACACAATAAGTTCAAGCTATTTTTGCAGCTAAAGG	0.905	C	C	T	C	C	C	T	C	Yes	LG5	Yes	Lc x Le : Le x Le
TOG900146	TOG900146_402	GCTGTCATGCTATGTGTATCAAGTGCTACCGCAAATGGTAACCACTTTATCTTATGCGCT[A/G]CCAGGTAAAGATTTTTCGCACTTATCAACCATTCATACTTGCTGAATCATTAGTTTTTT	0.905	A	G	G	G	A	G	G	G			Yes	Lc x Lc : Lc x Le
TOG903911	TOG903911_77	CACCTCCGGCCCATTTTAAACTGAGGGATGATCATATATCAGGAAGTTCATTAAAAGGTA[A/T]TGCCTATGCAATCTTATTTGTTTCAGATTTTGTATCGTTCACGCAACATTAAATTTACAG	0.905	A		T	A	A	A	T	A	Yes	LG6	Yes	Lc x Le : Le x Le
TOG897646	TOG897646_385	GAACTYGAATTGCAGAGGATGATATAATGCATATAACTTGAATAAAAGGGATAAGGGTC[A/G]GACATGGGCTTCTCCTATATTAGGTCAAGGTCAGTTAGATGCTTACTCTACTGATCTTGA	0.906	A	A	G	A			A	A				Lc x Le : Le x Le
TOG899648	TOG899648_554	GCAGGCAACTTTTTAAGGTTAGGGAAACTTTCATCTTAGCTTGCCAACTTTAAAATGAG[A/C]ACCCTCAAACTTAAATGGTTTGTCAGAGACAGCAGCCGCAGAATTACCAATAACTTCTTC	0.906	A	A	C	A	A	A	C	A	Yes	LG2	Yes	Lc x Le : Le x Le
TOG907010	TOG907010_515	AATGCATTAGTTAGAAGCTGAAGTCAYAATGTAACTAATCCATTATCTCTAGAAAAACAA[C/G]CTCATTATATGGTCCCATGCATGCATGTAGGTCCCAGAATCTGTTGAAGACAAGAGATCA	0.906	G	G	C		G	G	C	C			Yes	Lc x Le
TOG894038	TOG894038_554	CTGCCTATTATCCATRGCCAACATTTTAAATTTCTCTGGATGACTTGAATATTTGCACAC[A/G]ACAATTGCTCACTTTTCCAGAACACTTTGATGGGTGCTTTGATTGCTATCTGATCATTCA	0.907	G	G	A	G	G	G	A	G	Yes	LG6	Yes	Lc x Le : Le x Le
TOG900308	TOG900308_433	GCTTCTGAAGAAGTTTAATCTTACAGAAAGCAAGCCAGCTAAGACCCCCATGCATCCAAC[T/G]TGtAATCTGGGCAAGGAAGAGGTAAGTAAAAAGGTAGATCAGAAGCTGTACAGAGGTATG	0.907	T		G				G	G				Lc x Le
TOG904081	TOG904081_199	TAGCCGAGGCGCAATCTGCGATATTCTATCATCTTCTAAGAGTGCATAAGGGTCCACATA[T/C]TGTGGAGTTGATAGTGACATCTTGCTTCCGTCGTGAACAAAACTCGGTCCAAAATACTGC	0.907	T	T	C	C	T	T	C	C			Yes	Lc x Le
TOG896907	TOG896907_155	CTGATGAATCTGGGATTGGTGTCTTTTATACTTGGTGAGTAGTTTTGTTAGAATGAGAT[A/C]TTTTCTTGTGTTGAAGCTTTTCATGAGCTACATGATGATTGGAAAGTGCAAAGTTTT	0.908	C	C	A	C			A	C				Lc x Le : Le x Le
TOG899648	TOG899648_351	AACAAATACCTTCTTGTACATTGTTCTGAAAAACTCGTGAAGATTCTGAACATCTCCTGC[A/G]AGACCCTGGTTTTCAAAAAAGATAARTAAGCCATAGWTGTCTGCAACATAGCTATATTGC	0.908	A	A	G	A	A	A	G	A	Yes	LG2	Yes	Lc x Le : Le x Le
TOG899689	TOG899689_599	ACTNNNNNNNNNNNNNNNNNNNNAGTATCTAGCGGGATTCGAATCAGAGACCTTGCGGGT[T/G]TTTATATCTTTCTTACCTTTTTAACGAGGTCCAAGCAAAGATGTCGTTGATGTCTCTCC	0.908	T	T	G	T	T	T	G	T	Yes	LG2	Yes	Lc x Le : Le x Le
TOG906701	TOG906701_1176	TCAAACAGCAGGAACAAAACTCGAATAAAATAACGTTGAATCACAGCACAGAAACAAATA[A/C]AAACGAAAAAACATACAAATCATTGGAAGATCAGGTTTATACCGTAGCTTTGAAGGGTTT	0.909	C	A		A	C	A	A	A			Yes	Lc x Lc
TOG961504	TOG961504_94	TTGATAAGTCTCTTGGCACTACCCTGCATTAACATAAACAAATAGATCAACACAATTTAA[A/T]ATAAGCAAATGCAGCAAGGCTGTGAGAGAAACAACAAAATCAACAACCAGCTAAAAATTA	0.909	T	T	A	T	T	T	A	T	Yes	LG3	Yes	Lc x Le : Le x Le
TOG895478	TOG895478_487	TGTCAAACACATATGGTTAACAAAGATATCCTTAACCTACAGACCAATCCACAAATG[T/C]ACAATTCAATACAGCATCAACAGGTCTCACCAAACAGAGAATCAAACNTTAATTTTNNNA	0.91	C	T	T	T	C	T	T	T			Yes	Lc x Lc : Lc x Le
TOG898084	TOG898084_372	CTAATGGACTTTACCGTTTGAATTGGTTGTGCTTTTGTGATGTGTTTTGTTGACAGTGAA[A/G]ATATTTTTACGCTTAAAGTGTATTGAATTTGARCTCTATTATATTATAGTGTATGAATGT	0.91	G		A		G	G	A	A			Yes	Lc x Le
TOG903023	TOG903023_679	GACTTATCTTGTGATAGAACTATTAGAATGATKATTATATGCTTCAAAAGAAGCAGATTA[A/G]AACACCTGTTATGAGTTTGATATGGGGCTAGGCTAGGGATATTAGCAGTGAATCAATAAT	0.91	G	G	A	G			AG	G				Lc x Le : Le x Le
TOG913415	TOG913415_1027	ATTAGGGTGTAATTTACCTGTTAATGGGAACTTTGTGATCATTTTCGAAACCCATATTT[T/C]TTTTCATGATTATATTCTAGGGAAATATTCTTATCCAATTTTGTATATGATGAATACTGC	0.91	C	T	T		C	T	T	T			Yes	Lc x Lc : Lc x Le
TOG927739	TOG927739_147	AGGTAAAACAATTTTTGTTTGTGTTGGTTTATTTGCCATTTTAAGCTTAGATTTTGTTCT[A/G]TTTTCATGCAAGAAAATTGAATTAGCCACCTAGGGAAAAGCTATGTGATATGATGTTTTG	0.91	A	A	A	G			A	G	Yes	LG1		Le x Le
TOG896975	TOG896975_894	ATCAATAGATACCTCAATGGTAATGATATAAATAAGGATAACAACCTGTTTGAN[A/T]AAAATAGCCAACAGCATTATTGTCAGCATATGTGa	0.911		Indel	Indel	Indel			A	A				Le x Le
TOG901184	TOG901184_999	AGAAGTAAGAGCATCATGCAACTCCCCTTTTATAGAATGACAGATATCAATATCTTCTCC[T/G]CCTGTTGTGCTTAGGGCATCTGATACACGTTCTGAAATTCCGGGACCTAAATCAgGTTTG	0.911	T		G	G	T	T	G	G			Yes	Lc x Le
TOG900133	TOG900133_576	TTCAGTAGTTGATAAAAGAAAATATKTATAAGGGAATGAGTCACAATCTACCCCAGATTT[T/G]GAGAAAACTCTCTCTTTGCCTAACCATAATGGCTCACTCAATAGTCTTGCATAACCCCA	0.912	G	G	T	G			T	G	Yes			Lc x Le : Le x Le
TOG915900	TOG915900_1006	TCCGCAATCGCCTCATCAAAAGCTTGTTTGGCCAAATGGCAAGCCCTGTAAGTTTTAGTA[A/T]TGACATTGAGAGAAGAGCTAGAAACAAAAGTAATGGACATAGTATGAGAAATGTTGAAAA	0.912	A		T	A	A	A	T	A	Yes	LG5	Yes	Lc x Le : Le x Le
TOG898370	TOG898370_743u	AATTGCTTCGAGGTGCTAAGAATGCTGTGTCTTTAGCTCAGGTTTGTTTTCN[A/T]TTTTTTTTCTGTTTTCAATGCTTGTGTTTGTTAATGTAATSAGTTTGWCTGATATCAATG	0.913	Indel		Indel	Indel	T	T	A	T	Yes	LG4		Lc x Le : Le x Le
TOG898370	TOG898370_743d	AATTGCTTCGAGGTGCTAAGAATGCTGTGTCTTTAGCTCAGGTTTGTTTTCN[A/T]TTTTTTTTCTGTTTTCAATGCTTGTGTTTGTTAATGTAATSAGTTTGWCTGATATCAATG	0.913	Indel		Indel	Indel			A	G	Yes	LG4		Lc x Le : Le x Le
TOG895737	TOG895737_957	CATANNNNCATTTGGTTGCCTCTTTTGTTTTGGATTTGCTGGTTAAATTGTGACAATTAT[A/T]AAGTCACATGTGCTGTTCTGTTTGTATGGTCTTGCTGTGTGAAAATTTAAATTCTGTTGG	0.914	A	A	T		A	A	T	T			Yes	Lc x Le
TOG898832	TOG898832_634	GAGACTTGGAACTAATAACCCCGGGGCATTTGCCAATCATTGTTTGCATTATTCTGGCCT[T/C]TATGTAATTGGGAATTCCTGCTGTGGTTGGAATTG	0.914	C	T			C	T	C	C				Lc x Lc
TOG905831	TOG905831_885	CTATGACATGTGAATAACAAACAGGACTATCGAGGAAGTTATTAAGAGTGCTAACAATAC[T/C]AGATATGGCCtAgCaGCAGGattggacataaaaagaatttaaccagcntgcacacaatgt	0.914			T	C			T	C	Yes	LG4		Le x Le
TOG918928	TOG918928_81	GTCTTATCTCTTCAAATGCACACAAAGTTTCTGAGTCCAAACCTCCAGCAAACTTCAAAA[A/C]AACAAATAAAACATGGTTAGAATTAANNNNTCAATATAGGATATNNNCAAATGTTGTTT	0.914	C	C	A	C	C	C	A	C	Yes	LG6	Yes	Lc x Le : Le x Le
TOG896390	TOG896390_593	AGAATAATTTAACAGTTTATCAACAATTTGATATCAGTTCACAACTCATATAATAGTGCA[A/T]AACTGGAATTTTATGTGTACCGTCCCTTTCAAGATCTGAGCTGGTCCCCATTTCAAACTA	0.915	T	T	A	T	T	T	A	T	Yes	LG6	Yes	Lc x Le : Le x Le
TOG900397	TOG900397_150	GAGTCAGTTGAGtgtCTCATTGCATTgatgTTCTTTTGACAAATTGTGTCTGCATTagtG[T/C]ATCATTTTAATGCCTAAATGTGTTGATGAATTGTGTNNNNNNNTTNNNNNATTGNNNNNN	0.915	T		C				T	T				Lc x Le
TOG901128	TOG901128_221	TAGTTATAAGCGTCGGTGTCCGTTTTAGACACGACACTACACGGACACACCTTTTTT[T/G]NGAAGTGTCTGTCTACTACAGATGTGATAATCAATGACTATGTGGTTTGGGGTTGAAG	0.915	Indel	Indel	Indel	Indel	C	C	A	C	Yes	LG7	Yes	Lc x Le : Le x Le
TOG896733	TOG896733_934	ACATTAAAGAGAACCGTTAGTTATGAGGCATTTAATTTGTATACCCAATACGTTTCT[C/G]TTTATTTCTTCTAGCTGGTCGATCGAACATTTAGATTTCATTTTATCCATCTATATTAAC	0.916	G	G	C	G	G	G	C	G	Yes	LG7	Yes	Lc x Le : Le x Le
TOG903939	TOG903939_951-952	CTTTTATCTTGGGAGCCTGGGCTTGAGACTCRATGCAAATATTGTTCATCTCTTTTACAN[A/G]TGGATTCACATAGAAACATCCAATGCATCTGTGGAGCCTTTGTGGCTTTGTGCTACAACT	0.916	MNP	MNP	MNP	MNP	G	G	A	G	Yes	LG1	Yes	Lc x Le : Le x Le
TOG907046	TOG907046_133	AAGTGAATATATTAGTCATGCTGTaTTTCGCGAGACATTGACCCgTAGAACATTTTcATG[A/C]CGTGGATTGTCTTTGAAATCTAANTTTTTTTCTATTGTAATGTAAATTATTTATTTATTG	0.916	C	C	A	A	C	C	--	--			Yes	Lc x Le
TOG915802	TOG915802_370	ATTGCTTCTACATTAACATCTAATATTTACAAAATCCTCACGAGTGTATTTACCGGTTTT[T/C]GAAGTAACAAATGTCAACTAACTGAAACTTACAGGAAAACAACAAAAGTCTAATTAGGTA	0.916	C		T	T	C	--	T	T			Yes	Lc x Le
TOG894351	TOG894351_936u	NNNNNTTTGTATCGATCCTTAAAACACTGTTTCCCGTGGTTCTTGAATTTCTCCTCTATT[T/C]NTGGATTGAAAGAATCTCATATGTTAGTGCTGTATGTSATKGAATTTTTTTTATCGAT	0.917	Indel	Indel	Indel	Indel	--	--	A	G	Yes	LG2	Yes	Lc x Le : Le x Le
TOG894351	TOG894351_936d	NNNNNTTTGTATCGATCCTTAAAACACTGTTTCCCGTGGTTCTTGAATTTCTCCTCTATT[T/C]NTGGATTGAAAGAATCTCATATGTTAGTGCTGTATGTSATKGAATTTTTTTTATCGAT	0.917	Indel	Indel	Indel	Indel	T	T	A	T	Yes	LG2	Yes	Lc x Le : Le x Le
TOG906506	TOG906506_118	TCCGGCAGTCAAAAGTAGCTCTAAATTCTTAGCTTTCTTAATTCTTTCGGCGGTAACATA[C/G]GCAGGGTGAAATGGTGTAGATATCAGGACATGAAGATCAGGAATRTGCTTCTCAAGTTCT	0.917	G	G	C	G	G	G	C	G	Yes	LG3	Yes	Lc x Le : Le x Le
TOG904038	TOG904038_324	GTTCAGTTGGACTTGGTTTTATTTTACATGCATTTTGTTTCTCTTGTTGATCTTATTGTG[T/C]TTCCTTGTATTAGATTGCGCAAATTATAGGGAAACCGGATTTGGCACCTGCTGCATGGG	0.918	T	T	C	T	T	T	C	T	Yes	LG6	Yes	Lc x Le : Le x Le
TOG904987	TOG904987_354	ATTGGCTGCAGAGGAGCTCCCGGAAGAGTATAGAGACCGCTATCAGGTGAATACTTTAGC[T/G]GCTTTTGCATGTTACTTTTCACTTCATTCCTTTCAAAAGCTAATATGGATTTTGTGAGAG	0.918	T	T	T	G			T	G	Yes	LG4		Le x Le
TOG903716	TOG903716_271	TATGGATTACCATGAGAGGAAGAAGTATCCTATAATCTTTTGTCAGCTCGAACAGAAGTA[A/G]AACTGAAGTCAAAGGAACATTACAAACAGACGCTAGTGTAGCAGCCATTCCAACCTGCAG	0.919	G	G	A	G	G	G	A	G	Yes	LG1	Yes	Lc x Le : Le x Le
TOG904224	TOG904224_226	AAAGATCCAAGATAATAAGAGAAAATGGGAAATAGTTGCTAGAAAATTTAATCAGAGATG[T/C]GATGCAGCTACCGGAAATATTTCTCATAGGTCACAATATTTCTCATTATCGGTCACTATT	0.919	T	T	C	C			C	C			Yes	Lc x Le
TOG899071	TOG899071_428	TGTGTTTGTTTAGAAGTTGAAATAAAATCAGATGCTACTTTGGCTGAAGCTGTGAAAATA[T/C]TGGCACATCATAATATTCTGAGTGCACCTGTGGTGGATGTTGATGCACCTGAAGATGCTA	0.92	T	T	C	T	T	T	C	T	Yes	LG6	Yes	Lc x Le : Le x Le
TOG915278	TOG915278_279	AAACTGTAAAAATCTTCATTATAAAGCTAAGAATCGGTATTTTTTGTGTGTTGCTGATT[C/G]TGTACTGTTCTCATATTGTTTGAAAAAAATCAACCATACTGGTTTAGGATATTTGAATGA	0.92	G	G	C	G	--	--	C	--	Yes	LG1	Yes	Lc x Le : Le x Le
TOG894408	TOG894408_482	NNNTTTTTTTWTATCTCTAAACCCTAATTGGTTTGTTCTTCTAATTGTTTGTGTTTGTGG[T/G]TATGTTTGATTTGTGTGTTTGTGTGGTTTAATTTAGATATTCAGAGAGAAGAAAAAGCTG	0.921	G	G	T		G	G	T	T			Yes	Lc x Le
TOG894986	TOG894986_1627	GAACACTTAAAATCTAAGCTAAAATGACAAGATCTGATGAAACAGAACGAAAAGATTTGA[A/C]NTTTATAGTTGAAATGAAATGGGTATTAATAAAAGGGA	0.921	Indel	Indel	Indel	Indel	A	A	C	A	Yes	LG4	Yes	Lc x Le : Le x Le
TOG896191	TOG896191_82	AGGAACTTCTAAACATATGGAATGAAAGGGAAAGAGATGTTGCAGAAAATGGTCTTCAGT[A/C]TCTGAAACTATGCGAGGTTTTGCATTCTAGACCCTTGGCAAACTTACCAACACAGAGAAA	0.921			A	C	C	C	AC	C	Yes	LG6	Yes	Le x Le
TOG901933	TOG901933_406	AAAAATTGAAGTTTTGAGTGAAGAAATTCAKAGTCCAAAATTTCAAGGGTGTAAAGGTA[A/C]GTTCAACACAATAGGTGAAAATAAAAAGTTCAAAAGCCAAGCAAACTGAATAAAAGCCAA	0.921	A	A	C	C			C	C				Lc x Le
TOG895127	TOG895127_832	GGACCTCATGACCGACTTCCTTGGAACACCATCTCCTGAAGCCATTGCTAGGGTATGTTC[C/G]ATTGCCTATCCTTCTAGCATTGTTTTATTGTATATTTCTTAATAGAATCTTGATGGTATA	0.922	G	G	C		G	G	C	C			Yes	Lc x Le
TOG896850	TOG896850_207	ACAAATATCCATTTCAACAAATCATAGGGACATGCCTGTGACAAATTTTTCGAGTCGCGT[A/G]GCTTGGTAAAGATCATAGTATATCAGGTTCATCTTGAACCCTTCAACCTGATACAGCTCA	0.922	A	A	A	G	A	A	G	A	Yes	LG7	Yes	Lc x Le : Le x Le
TOG897884	TOG897884_377	GATTAGGAATGAATGCTATTGTAAATATACCTATGAGAAAGATGGTGGAATCTTGTTCTA[T/C]GTGATTTGGTCATGTGGAGAAAACTTGTAAAAACTGCAATAAGGAGAGTATATCAAATAG	0.922	T	T	C	T	T	T	C	T	Yes	LG1	Yes	Lc x Le : Le x Le
TOG899617	TOG899617_1006	AAAATAAAACCCTAAGTCATGCCTCACACGCTTTTTAGGGTGTGTGCAACAAACAAACTA[A/T]AAAATAATCCTATTGTTTCAATTAGGTGGAAAAGAATGAATGAATCATTAAGAGCACAAA	0.922	A	A	T	T	A	A	T	T			Yes	Lc x Le
TOG903957	TOG903957_857-858	ATCAgTTTAATATCTGATATGTGTTGCACTATTTCATTGGCCTGGCGCACCCcaccaATA[A/G]NgtaCGAAGTTATTTTCTTttggtttTGATATATATATagatataaAGTCttcTaTTTTA	0.922			MNP	MNP			--	A				Le x Le
TOG910663	TOG910663_497	TAATGTATAAAKATTGCAATTAAAAAGAGAGATAGTGGTTGTTGTTACCTGAAAAGAGAG[T/C]GATTCgTGAAAGAAGAAAAAACCAGCTAAACCAGAAGTGATGAAATTGGTAGCGAAATTG	0.922	C	T	T	T	C	T	T	T				Lc x Lc : Lc x Le
TOG894002	TOG894002_276	AAGACTAACAAACCAAGAAGTCGTYTAAGAAGTCAATGTCCAAAATATGAAAATGCATCA[T/C]AATACGATCCTACTGAGAATCCAGCAAAGTAAAACGCTGCTAGAACAACAAATTCARAA	0.923	C	C	T	C	C	C	T	C	Yes	LG2	Yes	Lc x Le : Le x Le
TOG894604	TOG894604_524	TGCGCGAATGYGTAAATTTTGATAGGTATGGGCAGGTCCTCTTTCAGGATACAGGGTAGC[T/C]GTCGTGTTGCTTAATAAAGGTGCTCAGCGTATCGCCATAACAGCCAACTGGGATGACATT	0.923	C	C	T	C			T	C	Yes	LG2	Yes	Lc x Le : Le x Le
TOG905182	TOG905182_461	TTTTTTGTTGTTGACCAAACACTGTATATTTTTTGGCTGATTGAACTTACGAGATAGA[C/G]TTTCTGAATTCTTTGCTATTGCTTGCAGGCACATGCCAGAGCAGTCGAGACTACACGTGC	0.923	C	G	G	G	C	G	G	G			Yes	Lc x Lc : Lc x Le
TOG902130	TOG902130_665	TTGTAAAATTATGAACCAAATATGTAATATTTCTTTAAAAGAGTAGACTACACAAGCAAC[C/G]AAATACCTTGCCATTTGAAAACTGCACAATACGTCGGGAAGTTGGTAGGAACTGGcttaT	0.924	C	C	G	C	C	C	G	C	Yes	LG4	Yes	Lc x Le : Le x Le
TOG903803	TOG903803_248	TGTTTTTCATCAGTTTGATGCCAAGATTTGCTTAGTGACCTCTTTCAGAGACACTTGCTA[T/C]ATCGAGATCCTTCCGACTAACAAAAGGCCCATAAGAGGTAAGTATTGATAATGTWGCTTT	0.924	T	T	T	C			T	C	Yes	LG1		Le x Le
TOG894812	TOG894812_162	TATGGTCCTTTTGGTACATGGAAAGGTATGCTATTAACTGAACTGCAAATTTTGGTTGTT[T/C]CGTTATTTCCAAATGAGTAAGTTGGYAGACNNTTTTTATTTTGGCGGGCTTTYGTATTTA	0.925	T	T	C	T	T	T	C	T	Yes	LG7	Yes	Lc x Le : Le x Le
TOG896733	TOG896733_1094	GGYGGTTTTTGGGCTTGCTGCAATGGTAATTATCGGCCGATATTGTAGATTTTCCCGCCA[T/C]AATCTGCTATAATGGCGCCGCAAAGCGACYCGTAGGTGGAATTTTGGCTCTCAGCCATG	0.925	T	T	C		T	T	C	T	Yes	LG7	Yes	Lc x Le : Le x Le
TOG898231	TOG898231_112	GAATAAAAAAanngnanatnngtCagccattaaTCCAGGAACTAATGCATCTGGATCGTC[A/G]CCTTTAATGGTAACCACCTGCATATAAAGCACGTTAGAATTTTGGCTATTAAAATTAACC	0.925	G	G	A	G	G	G	A	G	Yes	LG5	Yes	Lc x Le : Le x Le
TOG903898	TOG903898_363	GACTYGGTATTCTGATCTTACCAAGTAAATAAATGAGATTTTGCGAGTTTGACCTAGTGT[T/C]TCCTAAATCTGATGTCTCTACACAACTATTAACTTGAGTTACTAATTAGATGACTCGTAT	0.925			C	T			C	T	Yes	LG5		Le x Le
TOG896907	TOG896907_72	cattcGAGGTGCTGCTGTTGGTGCTATATCAGGAGCTGTTTTTTCGATTGAAGTGTTTN[A/G]ATCATCTCTTGTTCTTTGGCATTCTGATGAATCTGGGATTGGTGTCTTTTATACTTGGTG	0.926	Indel	Indel	Indel	Indel			A	A				Lc x Lc : Lc x Le
TOG907934	TOG907934_850	GTACATGAGTACCATAATAGGTAAGAAATTATAAACATGAACtACAATAATGTGAGAG[A/G]GGCAAAAGAACGCCAAAATTATAGAAGAGCAAATTTCCCAWGTTCAGTTTNNNNNNAAGT	0.926	A		G	G	A	A	G	G			Yes	Lc x Le
TOG895412	TOG895412_723	TTAGAATTACAAYTAAGATATTACTCATATTTTNAATTAGACATAAGAAAAATTCTCGCT[A/G]TGCATTTCTTTTCACATACACCATTCTGTGCAATTTTCAATGATGGTGAACAATGAAGGG	0.927	A	A	G	A	A	A	G	A	Yes	LG5	Yes	Lc x Le : Le x Le
TOG895601	TOG895601_199	AGCGTTTAATTAGTtTCAATCAAATAATAATAAAACAATAATGGtGGTGGCAATAATGA[T/C]GAAtGATCAAGTGATAACGTAGTGRATGAACTGAAAAGAACAAAAACATATACCAAGTAT	0.927	C	C	T		C	C	T	T			Yes	Lc x Le
TOG897350	TOG897350_344	ATAAGGTTCCTCCGGCAGAGTTTGCAAAGGTATATACACAACCCTTACGGTAGGAAATCA[T/C]GGTCTCCTTTTGGAGGAAAAAATGTATGTCAGTTTGTTGGATGGAATGGTAAATAAGAA	0.927	T	T	C	T	T	T	C	T	Yes	LG1	Yes	Lc x Le : Le x Le
TOG927856	TOG927856_167	ATaagnnttttttgGTTATGCTgCTGAGCTTGGAAATTATGCAGAATACAGCGGTGCACC[A/C]AAGGAAGATGAGGTCTTGCAGTATGCTAGAGTTGTAATGATGTAWATAAACTCTTATCT	0.927	C	C	A		C	C	A	A			Yes	Lc x Le
TOG897188	TOG897188_43	TTCAAAGGGTTGCTGGAAATTTCCATATTTCAGTTCACGGA[T/C]TAAACATATATGTTGCACAAATGGCAAGATATTTTTCTNNNNTCATTAAAAATCCATATT	0.928	T	C	C	C	T	C	C	C			Yes	Lc x Lc : Lc x Le
TOG899482	TOG899482_166	TTTTCTTTGCAAATACAAGCTGTTGCTTTTGGTTTAACCAACATTTTTGGTGAGGATCCC[T/C]GGTGCTTTGATTAAGTTTTCTATAACAATATAGTTCATTTTTAGTGCAYCAAGGTAGCRG	0.928	C	C	T	C	C	C	T	C	Yes	LG1	Yes	Lc x Le : Le x Le
TOG902834	TOG902834_595	TTCCACGCCTTAATCACATTTnttttggGAAAGatgtTGTCCCAAATGTGATTAAGGC[T/C]GTGGAAGTTGCTAGAAAGCGTGGAATTCTCATTGTTTGGGTAAATAACTCACTCTWGATC	0.928			C	T			C	T	Yes	LG4		Le x Le
TOG895072	TOG895072_120	TGTAAAATCGAAATTTGGAATCTGGGTTTGTGTCAAAATTTGTTTTTGATTATGGGTTTT[A/G]TAAGGATTGTTGAATCGTTGAAGTGATAAAAGAAAGTTTTNNNNNNNNNTTTWTTTNNT	0.93	A	G	G	G	A	G	G	G			Yes	Lc x Lc : Lc x Le
TOG896504	TOG896504_219	TGATTTTTGTTGTAATGCACGTTTTTTNCTGAAATCTGATCACATTTGAATTTTGGTAAT[A/C]TCTTCTAGCGATGGAGAAACTTTCATATCTGCCGATGATTTGCGAATAAATCTTTGGAAC	0.93	A	A	C	A	A	A	C	A	Yes	LG6	Yes	Lc x Le : Le x Le
TOG905292	TOG905292_482	NNNNNNNNNNNNNNNNNNNTTNNNNNNNNNNAACCTTCCAAATTGTTGTTGATCTTTTG[A/G]TCAAATTTGTGGGTCAAAATATCAYTTCTCWTTAAAAAATTGATCAATGTGCATCACMGC	0.93	A	G	G	A			--	--				Lc x Lc : Lc x Le : Le x Le
TOG910388	TOG910388_236	AATAATGATAATAGGATACAGTCAAGATATATAACAAGTCTGCGAAGAGAAGTTCACATT[C/G]CTTATTGCTTACTAACACACAGACATACTAATAGTCaATATATATTGATTAAAACTTGGA	0.93	G	G	C		G	G	C	G	Yes	LG7	Yes	Lc x Le
TOG919333	TOG919333_395	CYCTAAAGATTGGTCAAAGGGTAACCTTAGTTGGTCCTTCACTTCCACTCCTTATGTTTA[A/C]ATCAAATGCAGTTTATCGGTTTGATATAAGCCTTTTCATTTGCTTTGTAGATTGTCAGAG	0.93	C	C	A	A	C	C	A	A			Yes	Lc x Le
TOG895089	TOG895089_1310	TTTTAATAGCACTCCAATCAAACAAACATTATTTCCTGCTTCACCACGGCTTAACTTAAN[A/T]TGGAAAAACTGCAACATTGGACTGTGAGAAAGGCTAGCCCTACCTGAACAGCAGCTCCaA	0.931	Indel	Indel	Indel	Indel	T	T	A	--			Yes	Lc x Le : Le x Le
TOG919131	TOG919131_607	TGCTTATAAAGTTTAGGCACACCTCATCTCAGAAGYCGGTTTTGTAAGGTTAAATTAAGT[A/C]CTCTTAGAAATTGGATTGGGCCTACCTTAGTCTTGCAAATTCCACTAGTAAGGTGAGAAT	0.931	A	A	C	C	A	A	C	C			Yes	Lc x Le
TOG894257	TOG894257_140	gccangngCacanngcngctaatactatgACgAgnagatCTTGGTTCAGCATCAGAAAGC[T/C]AAGCACTTTAAGTGCCATGTTTGTCATAAGAAGCTTTCAACTGCCGGTGGTATGTCCATT	0.932	T		T	C			T	C	Yes	LG4		Le x Le
TOG899661	TOG899661_111	GCTCTGAACCTGCTGAATTTTTTTCTTATCATGCTTTTTGATGGGCAGGACACGGAAAA[T/C]GTGAATACATTAGAGCTACGGGCAACTAGTGTAAGGTCTCTGATGCTCATTTTACATCCT	0.932	T	T	C	T	T	T	C	T	Yes	LG5	Yes	Lc x Le : Le x Le
TOG895199	TOG895199_163	AGTTATTGGACAGTGCATATCATGGANNNTAAAACAATTTTGGTGTTGCAGTTTGTTGA[T/C]GAAAAGGTTCAATGGTTGCATATTGACATGGCYGGTCCTGTGTGGAATGACAAGAAGCGC	0.933	C	C	T	C	C	C	T	C	Yes	LG6	Yes	Lc x Le : Le x Le
TOG900222	TOG900222_338	CTCTCACTTTTTATCCATTCATTTGATGCTGCCAATGGAGCTGGTTTGCCACCAGAAGA[A/T]AAACCTAAACTATGTGACAGTACTTGTGAGAAAGAGCTTGAAAATGTATGGTGAGATTAC	0.933	A	A	T	A	A	A	T	A	Yes	LG4	Yes	Lc x Le : Le x Le
TOG895030	TOG895030_346	AGCTGCAAAATATAACAATGCAGAAGCACCCAACCCTCCAGCTCCCACAACTAAAATTGA[T/C]GACTTCAACAAATTTGCTTGTCCTGTGCAACAAAAGAATGNAAAAAATGTGTCATTCAAA	0.934	C	C	T	C			T	C				Lc x Le : Le x Le
TOG896967	TOG896967_259	TAAATTTGAAATCATTTATAATTTTCATTGNNNTTATGATGGTGATGAGATGATTGGAA[T/G]TTTATGCGATCAATAGTCTCCAASTATGACATTTACCTTAAAAACATGAAAGAGAAAT	0.934	G	G	G	T			G	T	Yes	LG1		Le x Le
TOG897239	TOG897239_130	TATGCAAATTGAAACAAGATTCACTACAAACTAAATATGGTTCATTtTGTCCCTTAAACA[A/G]CACCACAATAATGTCTTGGGTCCTCTGGTTGAGAATTAAACAACAGAAGCCACAGTTTCA	0.934	A	A	G				G	G				Lc x Le
TOG895030	TOG895030_387	CAACTAAAATTGAYGACTTCAACAAATTTGCTTGTCCTGTGCAACAAAAGAATGAAAAAA[A/T]NGTGTCATTCAAAATGTCTTTATGYTCNNNGAGGCATAATAAAGCAGNNAAAAA	0.935	Indel	Indel	Indel	Indel			AT	T				Lc x Le : Le x Le
TOG898528	TOG898528_127	ATTGCCTCAAGTTATTGCCAAATAAGAAAGCCTGGCAAGAACCATGCAAATGCAATTGAC[A/G]AGTGCTTAAAATATAAAGGTTCAACGCATTGAAGTACATACATCAGGCTGAACTGGTCCA	0.935	A	A	G	A	A	A	G	A	Yes	LG5	Yes	Lc x Le : Le x Le
TOG901731	TOG901731_475	TCTGGACAGGTACATTTTCTTATACGAGACTATAACAAAATCAAAGTTTGAGGTGCAATC[C/G]ACTGAGGTAATCAATAAACCAGTAATTTTTAAATCTACATAATCTAATGCAAMTAATATT	0.935	G	G	C	G	G	G	C	G	Yes	LG5	Yes	Lc x Le : Le x Le
TOG905639	TOG905639_534	AGTTATCTGGTTATTCATTGATCTGTTACATTTGTGTTTGTTGGCAGGCCTTTATGAAGG[T/C]GGAGTTTGGAAGATTCGTGTTGAACTTCCTGATGCATATCCTTACAAATCCCCTTCTATC	0.935	T	T	C	T	T	T	C	T	Yes	LG6	Yes	Lc x Le : Le x Le
TOG894196	TOG894196_411	AGATCCAGCAAGGACACCRGATAGTGTTTCAACACCAAAAAAGATCCCAACAATAAGGGG[A/T]GTTAGCATAACAAGGGCACCTGGTGGGATCATTTCTTTGATGGAAGCGTCGGTGGAGATG	0.936	G	G	A	A	G	G	A	A	Yes	LG6	Yes	Lc x Le : Le x Le
TOG897369	TOG897369_323	GTGATTTGCTTTGACATGCTCTGTCAGTGCTTCCAAAAGGATTGCCTGGTCTTGATTAT[A/T]AGAAGTTCCTCAGAATCAGTTTGGATCTGTCAGTTCACAACATAAAGCTGGCARAGTCAA	0.936	A	A	T	A	A	A	T	A	Yes	LG1	Yes	Lc x Le : Le x Le
TOG894712	TOG894712_811	ACTAAAAGCAAAACTGTAACTATACACAATACATATCTTAAAAACTCTTACTTTGGAAGT[T/G]ATCTCAAGATGACcaccaagcctcttactacntngATGaccTCcnntCCTATGTTcngTT	0.937	G	G	G	T			G	T				Le x Le
TOG899668	TOG899668_339	GTTAATTAAAACTAAACAAAATAGAGAAGAAAAAATTGAAGTTTTGAGTGAAGAAATTCA[T/G]AGTCCAAAATTTCAAGGGTGTAAAGGTAMGTTCAACACAATAGGTGAAAATAAAAAGTT	0.937	G	G	T	T	G	G	--	--			Yes	Lc x Le
TOG899823	TOG899823_202	TAAACCTTGCTTACATTTGACACTTTAGGTTGAAGGTGTGTTTGAGTATCTTGCATGTGT[T/C]GATGCTAGCTTTACATGAGACTGACACATGGGATACATGCGATCACTCCCATATCAAC	0.937	C	C	T	C			T	C	Yes	LG5	Yes	Lc x Le : Le x Le
TOG901166	TOG901166_124	ACAGATTGTTTTTTACAACCTTGATCGAAGAAAAAATATCTTGCTCATAAAGAAAGAATA[A/G]AATACCTTTCCAATTTTTCGCGTGAAGATTGCAATGTGTAGATTGAAAGGATGAAAGACA	0.937	A		A	G			A	G	Yes	LG2		Le x Le
TOG904488	TOG904488_301	AAGTAGAACAAAGAATGAGAAAGTTTTCATTCATTTTTTTATTGGCTGGTTTGGTTTG[T/G]GAGAGACTAGGCTCTCTAATCCTAGTGGTTGTACTTAATTATAAGTTAATTGTGTAGTC	0.937	G	T		G			C	C				Lc x Lc
TOG910244	TOG910244_315	CAACAACTTCTGTCATACTAGRTACAAATATGACATGTCAGTTGAGGAAGCTTCTGAACT[T/G]GCTCGAAGAGCAATTTATCATGCAACATTTCGTGACGGAGCTAGTGGTGGAGTTGCTAGC	0.937	T	T	G		T	T	G	G			Yes	Lc x Le
TOG933994	TOG933994_390	GATGTTATCTTAAGTTAAGATTGGATGAAATGTACCTTCATAGTCTTAAGTCTGGTGCAC[T/C]GTATTTCCGAGGAATTGTCTGCTTTGGTCTCATGTAAGTCTTTCCGWGGRTGCGAGGTTT	0.937	C	C	T	C	C	C	T	C	Yes	LG2	Yes	Lc x Le : Le x Le
TOG895202	TOG895202_334	gGagaccATGAaTCAagaCATTAAATCCGCACCTTTGCAGTTGAGCTTGAAAGCATAGAC[A/T]GAATGCTAATGCAGATAGAACTAACAGTCATGGCAGGAGACCATGAATCAA	0.938	A	T					T	T				Lc x Lc
TOG896285	TOG896285_443-444	GAAGACTTGTCCTGATATAATATGGTTTCTTTCTGTACTGACATGTAATTTCGAAATTTN[A/G]TCTGGATAGATTGATCGGATTCTTGCTGCTTACCGTAAGTCATCGAAGCAGTGGTCATCC	0.938	MNP	MNP	MNP	MNP	G	G	A	G	Yes	LG5	Yes	Lc x Le : Le x Le
TOG898284	TOG898284_1324	KGAAATTAGTATCAAATTAAACATCATTTTGACTTGTTGAGTTTAACTTTCCTTTTTGTT[T/C]GTTTACCAGACTGTTCATGAAGGTCGTATCTACCAGTTGAAATTGTTCTGCGGGAAGGAT	0.938	T	T	C	C	T	T	C	C			Yes	Lc x Le
TOG909801	TOG909801_42	GTTTTGAGGGACTTGGGTGGCATGTTATTTGGGTAAAGAA[T/C]GGAAACACCGGCTATGATGAAATTCGCGCTGCCATTAAGGAAGCAAAAGCTGTCACGGAC	0.938	T	T	C	C	TC	TC	C	C			Yes	Lc x Le
TOG894880	TOG894880_421	ACAGTTTGTGGTGCAAGAAGCATTGCTGTACATTATATGAATAATCAATCAAAACACAAC[A/C]CTATCTCAATCTCAACATTCGCGACAAAGTCAACAACTTAAACATTAAGGCCTTACCTTA	0.939	C	C	A	C	C	C	A	C	Yes		Yes	Lc x Le : Le x Le
TOG903088	TOG903088_437	GATGGAAACATGAAGGGTTTTTCCTAGATCAATTGTTCAGTAGAACATAAATGAAAT[A/G]AATCGCATCTGCAATGATTTTTGGAGAANNNNNGAGAAGAAAAACTTGAATTATTTACTG	0.939	G		A	G			AG	G				Lc x Le : Le x Le
TOG915697	TOG915697_980	GTTGAAAATGCCATTGTTATTCACTTTTCCTCCATCCATTAATCTTGTTAAATAGCCA[T/C]CATAGTGGCGCTTTACTGCATTAGTGTTGTGAAATTTGGACATACCGATATTGTTCTGC	0.939	C	C	T		C	C	T	C	Yes	LG3	Yes	Lc x Le : Le x Le
TOG896942	TOG896942_78	TATGATATCAAACACCTATCGCATTTTGGGTTGCAAGTTATGCAAATTCTTTGGGGT[T/C]GAAACAATTTCATTTATGAACAGTTAAAAAATTCTACCCAAAGAAAAGTAAAATATAGAT	0.94	C		T	C	C	C	T	C	Yes	LG7	Yes	Lc x Le : Le x Le
TOG898599	TOG898599_879	AAAAATTACTTATCATAAAGGATGGCCGTATGCTTTAGCtTttcAAACAATACATGTN[A/C]CCAGTATCATTTATTGGGCCCtaagagGGGATAGTccATgGaAaGCCAAACACAcctgc	0.94			Indel	Indel			A	A				Le x Le
TOG898826	TOG898826_236	GTTTGAACCTTACAATATACAACTAAAAATGACACAGGGAACCAACTTCTTAAGATCGA[T/C]GAATATTAACAGTCTCTCGAATGAAGCGTTGATTCTTTGTCCATCGTGCTCTCCCATTTT	0.94	C	T	T	T	C	T	T	T			Yes	Lc x Lc : Lc x Le
TOG901145	TOG901145_539	TTGAATTAACATTCACGATATGTTCCTTTTGAAAACAGTCCATTTCCCCCAGCCAAAACT[T/C]AAGCGTATAAATTATAAATGCAAATAACTCTTGTTTGTGTCTTGTATTGTGGAATTTGTA	0.94	T	T	C	C	T	T	C	C			Yes	Lc x Le
TOG905363	TOG905363_1327	ATTTTAGAGAGACACCTTAAACAAGCAAATCACTCTTCAAATCAGCAGGACATCGAGGT[T/C]AAAAGTGCTTGGGAGAAGAAATCCAAATTGAATAATCAATGTTGGGTTTGCTTTGACAA	0.94	T	C	C	C	T	C	C	C			Yes	Lc x Lc : Lc x Le
TOG935579	TOG935579_701	TTAACCAAGCAGTAAGCAGATAACTCTNATCATTTCAATATTTTGGAATAGGAGCTACTG[A/T]GCGTAAACTGAAAACAGACCAAGAGGACTGCAGGTTYTTCAATCTCAATCAAGACGGCAG	0.94	A		T	A	A	A	T	A	Yes	LG7	Yes	Lc x Le : Le x Le
TOG895492	TOG895492_614	CACTATGCTCTTCCATTCACTTTAGATTGAAGGTGTGTCGAGTGTCTGACACACAAACAC[C/G]ACATTGACACTTGTGATCACGTACTATCACTTCCATTTCTCAAATTATTATTGTATCTGT	0.941		C	G				G	C	Yes	LG3		Le x Le
TOG896385	TOG896385_127	CTGGAATATAAGACTAACTGATGTTCCWAACTTTTGCAGGAGTTGTGAGCTTGTTTC[A/T]GACTTTGTTGTTTGTGAGGAGGGAAAGCCTTTGTCACCTGAAGCAGCTCGCATACTGGTT	0.941	T	T	A	T	T	T	A	T	Yes	LG3	Yes	Lc x Le : Le x Le
TOG896567	TOG896567_115	CATAGATCAAGTACCACAGNNAATTATGCAGCATATAGCACATACCAGGAGATCAGCTTG[T/C]GTGATTCCCGGACCACCTTTCCGAGGAATTTTATCACCACCAGACACATCTATGATGTAA	0.941	T	T	C	T	T	T	C	T	Yes	LG4	Yes	Lc x Le : Le x Le
TOG901908	TOG901908_1028	AAATatGAAAGGAATGAGAACAAATACATCAGGTAGGTTACCCATGTATTTCCtTCAcCC[A/C]CTTATCGACCCACGACATGTGATATTCAtGCTTGCAAGGGAGAACTCGTATTTGGTCCCC	0.941	C	A					A	A				Lc x Lc
TOG907169	TOG907169_388-389	ACCTGAGATTGCTGCATGACAGGGGTTCCACCAGGAGCATCAGGATCACTACAATAGGG[A/T]NAGGTCAATAAGTGGATATTTCCACTACCATTTGCAAGACTAACCACTAAAAAAAGGCTT	0.941	MNP	MNP	MNP	MNP	T	A	A	A			Yes	Lc x Lc : Lc x Le
TOG908346	TOG908346_520-521	TACCAAGGAGAAAATTATTTAAGGAATGTTTTAAACCTCGCAATAGTTTTCTGATTGAN[T/C]CCTGTATAACTTCAGTGTCTCGCGCACACCAAGCATGTGTTTTCACTAAATCATTTGA	0.941	MNP	MNP	MNP	MNP	A	G	G	G			Yes	Lc x Lc : Lc x Le
TOG896619	TOG896619_424	CTTGTGTCTTAAATTTTCTTGCAAAGATGCTTGTCAAGATTTGTTGTATGTCAGATACCT[A/G]ATTCACCCCTGGTTGATTTCTACAGATCTTTGATGGAGCAAAGAATGTGAATGTTAGTCA	0.942	A	A	G	A	A	A	G	A	Yes	LG1	Yes	Lc x Le : Le x Le
TOG901841	TOG901841_59	TACAAAAGGCATTTGGTACTCTCCATGAATATGAGTCCGCTTATGGAGATTCC[A/G]ATCAAGAAGCTGATGACTTGTTCTGCCCATTTACTTCTTTACATCCATTGGTTGTGGCAT	0.942	G	G	A	A	G	G	A	A			Yes	Lc x Le
TOG901960	TOG901960_1112	TAGTTTCATATGCTCTTACCTCAGTTTTTCAGGATCTTTGGAAACAAGAAAAGCATCA[C/G]CACCAAGTTTGTCAATGGCCTCTCTTTCCTTGTCTGGAGAGGTACTAATGACAGTAACCT	0.942	G	G	C	G			G	G				Lc x Le : Le x Le
TOG902999	TOG902999_315	CAATCTTGGCATTTTCATTAACCGTGAAATTTATTTCTTCAGCAGTCCATATTAAATATC[A/C]AAGTAACAGTCATGCAGGACCTCCCACAATTATTCATTCATTCTAATTATACACTAAACA	0.942	C	C	A	C	C	C	A	C	Yes	LG5	Yes	Lc x Le : Le x Le
TOG903155	TOG903155_327	TTGTGGTTCTTTTCTTTTGTTTTCAAATGTTTACTTGTGGTTTTCTAATTAAATCAAGAT[A/G]ATTTATCTCGCAGATAGTGAAGCCCAGACCGGTGCAAGCAGCTAGCATCCCTGGCATGCT	0.942	G	G	A	A	G	G	A	A			Yes	Lc x Le
TOG906506	TOG906506_607	AGATTGGAWGGAAACTTGCAATCCATAACTTTATAGACACGCGAGTTTTACATTGATTCT[T/G]GACTAACCTAATGTAAACAGATCGGCTTTTTTGCTATCGATATTAAAACNNNNNNNNNNN	0.942	T	T	G	T	T	T	G	T	Yes	LG4	Yes	Lc x Le : Le x Le
TOG906764	TOG906764_54	TGCTGATGATATATTAATGCAGTCATGGACTGGTACTATTATTGGCCCCCC[T/C]GGTGTAAGTTGTTATATTCTTTGCACTCTGTTGAATCAAATGCGCTTAAAATCTTTTTTG	0.942	C	C	T	T	C	C	T	T			Yes	Lc x Le
TOG911043	TOG911043_445	GTCCTCGCCGTAGAGAAACCCGGCTCCTTCAGTGTCAACTACAACGTCCCCAAAAAGGTA[C/G]AATTGTAATTTCCAAAAACGGTCCGGTTCATTTCTANNNNAAAYCAAACCGGTTCGGTT	0.942	G	C	C	C			--	G			Yes	Lc x Lc : Lc x Le
TOG894248	TOG894248_1725	CCCATCTCCGTGTAAAAAAGATCTCCGCCCTGAGTTCCCACGGTGATCTCAAATTACACA[A/T]ACAAATTAACATCCCTATCTAGAATTCTAGACATTTTGTTCTCTAACTCAATGCCACAAA	0.943	T	T	A		T	T	A	T	Yes	LG4	Yes	Lc x Le
TOG895535	TOG895535_452	AAAGTGATWCAAAGCTAKCAACAAATTTCAAAWTTTGCCCTAAAATTCAATCGATCTAGC[A/C]TCTAAGAGTAAATCGGAACCTAAATACAAACCACGATGAAAAYGAAATGAAACAATC	0.943		C	C	A			C	A	Yes	LG7		Le x Le
TOG895729	TOG895729_580	CAGTAGCAAGAAAAGGAAGGACTTTTTCCTTACTGGGAAGATGAAGAATGTTATTTGGC[T/C]GTTAATCCTACATCTGATCGGATTCCGGATTTGGAAATGCACCCTAGTGAGCAACACTGG	0.943	T	C	C	C	T	C	C	C			Yes	Lc x Lc : Lc x Le
TOG903027	TOG903027_299	TCAATTCTCATTCTANNTAAATGTTGTAATAAATTAAATTGGATTGGTTGGATTGGATT[A/G]ATTCAGGTAAGAAGAGAGAAAATAAGTGAAAGGATGAAGAAATTGCAACACTTGTGCCA	0.943	A	A	G	A	A	A	G	A	Yes	LG1	Yes	Lc x Le : Le x Le
TOG903103	TOG903103_315	TTTTGATGATGTCAAAATTATTAATGAATATAAATCAAAAGTGATGGCAATGGTTCAGCA[A/G]ATGGTCGGTAATTCTGATGAATTTCAAGATTCATTATGAAAGAAATAAGTCAATCTCCAA	0.943	G	G	A	A			G	A	Yes	LG1	Yes	Lc x Le
TOG918864	TOG918864_139	TGTAAATGTTCATTGCCTATCTTGTTTGTTTTTGTTTTTGTTTTTGCATTATTCTAATAT[A/G]TGCCTTTTGAATGTGGTGGTTAGTGTTTAAATTTGTGGAACAACCTGAAAACAATGAAAA	0.943	G	A	A	A	G	A	A	A			Yes	Lc x Lc : Lc x Le
TOG894052	TOG894052_866	atgatgacgactctgagatagagatactttggccacagcaaaggagaaaaaaCCTTTTGA[A/G]NCTGCACCAcaTGAATATTTTTTTTCTTCCTGTTTTATCaACTTTTATaGTTTTCTTtt	0.944	A	G					--	--				Lc x Lc
TOG894254	TOG894254_235	TCAYAGTARTTTTCTTTTGYTTATTAAATAATTTTAATTAGAGGTGTTCATGAATTGATC[T/C]CATCTGATGCAAATAAGAACGTGACCTTACAACTCGTAAACCAAAAACATCATAACAGCT	0.944	C	C	T	C	C	C	T	C	Yes	LG6	Yes	Lc x Le : Le x Le
TOG894869	TOG894869_897	GCGAGCCCAAAAACCACCATGTATATCCGCCATAGTGCCCTCATGGCCGCTGTTCGATAA[A/C]ATTGAACACAAGTACCAAACCAATGATATTTATTGCATGTCACACTTATACAACAAAGA	0.944	A	C	C	C	A	C	C	C			Yes	Lc x Lc : Lc x Le
TOG894874	TOG894874_248-249	TTCTACCATTTCRTGAAAAATCATCCCTATTCATTTGTTCTCAACTTGAAATGACTGAAN[A/T]GTGACTACTTACCTTGCACCCACTTGACAGAGGGGGTCTGGAATGATATTGAGCATAATT	0.944	MNP		MNP		A	A	T	T			Yes	Lc x Le
TOG895389	TOG895389_510	ATKTTATCGAACAGCGGCCATGAGGGCACTATGGCGGATATACATGGTGGTTTTTGGCT[T/C]GCGCATcATATTGTGTGTTTTTCCCTATAATCAGCTATAACGGTACCATGGATCTCCA	0.944	C	T	C	T			T	T				Lc x Lc : Lc x Le : Le x Le
TOG900140	TOG900140_434	GTgntACACAacntccgcnggtttngtncttggcccacctctttttaGGCTGTGAGGAAC[A/C]CGAAGGTGGCTACTGAGTTGATCCAGAAATGGCAGATTGAACTGCTGGATTGGGTATYG	0.944	A	A	C	A			--	--				Lc x Le : Le x Le
TOG915625	TOG915625_227	TATTACACTGGTTGTGATGCAGCATATGCGACTTCTCCACGTGAATAAAGATAAATGTAT[A/G]CTGTCATACTGGTCGGAACAATAACGGTCATCCACATGGCACACTGCAACAATCAACAGA	0.944	G		A	G	G	G	A	G	Yes	LG3	Yes	Lc x Le : Le x Le
TOG920369	TOG920369_169-170	GCCAAGTACAAATAAGCATTTCATCTAAAATAYCGGGAAGATCTTCCTGTTGGGCTAATA[A/G]NGACAACACAAGTGAATTGTACACTACATATTCATTCAAAATCTTAARGCATTGAGTATT	0.944	MNP	MNP	MNP	MNP	G	G	A	G	Yes	LG6	Yes	Lc x Le : Le x Le
TOG940538	TOG940538_289	ACTGGAAAACCCTATTTTGACAGACTTGAGCGTTTAGGCGGTTGAGAATTTGTCATAAAA[A/T]NACAGGGATTTTTGAATCTTGACCCTTATTATAAGGRGAAAAYAGCGGTGTAGTTG	0.944	Indel	Indel	Indel	Indel	T	T	A	A			Yes	Lc x Le
TOG896276	TOG896276_107	TTCGCCTTAGTAACGCAGCTTTTCAGGTAAGAAAACCTGTAAAAATGGTGTGGTGTACTT[T/C]GGTATTTTCAGGGGATTCAGTGTAGCTGCTAATGCACGGGAAAAAAAAGAAGCTTACCCT	0.945	T		C	T	T	T	C	T	Yes	LG4	Yes	Lc x Le : Le x Le
TOG905443	TOG905443_1387	GYCANNTTTTCTGCCCGCMCGTTTTTTTAGTGGGGCAGGCATGCCCCCTTTACCACCGC[A/T]AGTCATTCCATTTCATTTTTATGTCTTTTGTTTAATTTTACCCGCGGTCACTTATTTTAT	0.945	T	T	A	T	T	T	A	T	Yes	LG6	Yes	Lc x Le : Le x Le
TOG899062	TOG899062_662	ATGATTCAgTTCcagAGCcaAAgATcGTAgTTCTCGAACAAgCAATCGAAAAgATTCN[T/G]GGAgCATCCacaGGTTTTGGTATTGTTCCTCCaCTAATTGTagtTTGAAGTACTTCTtGA	0.946			A	G			A	A				Le x Le
TOG905314	TOG905314_37	CTTTGCAGCATAGGGTGGATCATTTGGCCCCAATTC[A/G]TAGTACCTTCATAATTAACAAAAAGGAAATAACYGAATATGGTGAGAGATAGATAATTTG	0.946	G	G	A	A	G	G	A	A			Yes	Lc x Le
TOG907013	TOG907013_152	CAATAATGGCAGAAGCAGCACATCACAAATGATATCAAATTGTGAAAGTGTATTTCGGCC[T/G]ATTAATAGAGCATTGACTAGAAAAGCAAAAACTTACTATGGCAAATTCCACAAAAGCAAT	0.946	G	G	T	G	G	G	T	G	Yes	LG3	Yes	Lc x Le : Le x Le
TOG907901	TOG907901_1464	GCAAGGGCTTCCCTGCAGAATAAACAGAAATGGCAGCTTGTCAGTATTATTTGCATGCA[A/G]GAAGTTAGGTAAATTGTTGCCAATCAATTAACATGACAGTTCATTATTTTTCTTCATAG	0.946	A	A	G	A	C	C	T	C	Yes	LG2	Yes	Lc x Le : Le x Le
TOG913047	TOG913047_277	TTTTCGAGTTAAGTCCAACCACAAGTCAATCCTCGCCCTATTGGGCCACCCCATATATTT[C/G]CATATTCCTGATGTCTGGTATTTAGTACCSGGCGTGAGRGTGTGTGTTAAAATTCAKACA	0.946	G	G	C		G	G	--	C			Yes	Lc x Le
TOG915805	TOG915805_245	AATCTTATGGTTTTAGAAGAAGTTAGGTACGTTGATGATTTGCTGTTAATAGCTTTGTGT[T/G]TTGTTATGATTTTCAGGTCCTGTTGCTGAGGACATGTTTCACTGGCAAGCAACAATCATG	0.946	G	G	T	G	G	G	T	G	Yes	LG1	Yes	Lc x Le : Le x Le
TOG895724	TOG895724_1408	TCAAGCTTCATTTCTGGATTGTTTTTGCAGACAAACCGGACAACTGCACGGATTTTCCCC[C/G]NCTGTTCTTGATGTTGAaAACCCAGAGTTC	0.947			Indel	Indel			--	C				Le x Le
TOG899452	TOG899452_775	CCAGACAGGGACCAACTCCGGTCTTTGTCCCCAAAGGAAAAAGAGACTTTCAAGGAATAT[A/G]CTCAGAGGTGGTAAAGACTAGCCGCACAGATCAGCCATCCCCTGGAAGAGAGGGAAATGA	0.947	A	G					G	G			Yes	Lc x Lc
TOG899530	TOG899530_389	NNNNNNNNNNNNNNNNNNNNNNNNNNNNNNNNNNNNTTGTGGTTCTAATTGAGTTTGGTG[T/C]TCCATTTTCCATTTCAATTGTTTCATCATAAAGAACTGTTTCCTCTATACRAAAATGCAA	0.947	T	T	C		T	T	C	C			Yes	Lc x Le
TOG900075	TOG900075_573	TGTTTCTCACACTTCTTGAAAATACATTGTAGAAGGTCTACTCTCACTTTGCTAATTCAA[T/C]GTCCCACATGCGTATCATTACACTTTATTTAGATATGATCCAGAAATAGATGGGCGtatc	0.947	C	C	T	T			T	T				Lc x Le
TOG901032	TOG901032_587	gattttgaggggaaGACCTTCtGGAAAGTTTTTCGAAaaAcGTGTGAG[T/G]NGATAACAAAGCATGttGAAAAGACTCGTGTTGGTTTGTGGGGTCAGTTGGTAAATCCTG	0.947			Indel	Indel			A	A				Le x Le
TOG910683	TOG910683_218	TCGATCTAGTCAGAAGTCACAACAGACACTCGTTTCAGACCCTGACAAAGACCTTAATGA[T/C]AGATTTGTTAGAACATCTGCATCTCTaAAGTATAATATAATCCATGTTTAAGCAAACTAC	0.947	T		C	C	T	T	C	C			Yes	Lc x Le
TOG916452	TOG916452_406	GGGTAAAATTTCGAGAGARAAAAAGGATGATATCCCACTTCATTCAATTCCACTATTATA[A/C]CTCTATGTCACCACCAATCCAAACACACCCAAAGAAAACAGTCAAGCAGTGCTAATAAAA	0.947	C	C	A	C	C	C	A	C	Yes	LG4	Yes	Lc x Le : Le x Le
TOG923763	TOG923763_582	CCTAGTKTGTAAGCATGCATGCATATATYGGTGGTAGCTAATTCCCAATGTATGGAATTA[A/G]TGAGTTTCGGAGGTAGTCGTATCCTGGTGTGGGGATCGGTGAGGTTGAACTAGAGGTTCA	0.947			G	A			G	A	Yes	LG5		Le x Le
TOG897376	TOG897376_194	AATARAAGYTTGTCWTCATTRAGYGATGTYATATTTGCCTTGGCCAAGAAGGAAGATCAT[A/G]TTCCATTCAGAAACTCAAAGCTTACATAYCTWCTTCAGGTRATNNNNNNNNNNNNTTANN	0.948	A		G		A	A	G	--			Yes	Lc x Le
TOG902049	TOG902049_1334	CAGGTAGTAGAGAGATGAAGTAAGCATTCCATAATAAGCAGATAAATAGGATTTCAGCAG[A/C]GCATGTTACGAGAAAACAAAAGCAAGTACGGTAAATGGGAAGGAAAAAGTGAATGTTAG	0.948	A	A	C	A			--	--				Lc x Le : Le x Le
TOG923729	TOG923729_423	TTGATtAGTTGGTTTTTGGAGCTGTAACTTAGGTGTTGTACCCTAAATTTGACTGGGTCA[A/T]AACACATATCATTTTCACAAGCTTTGGTTATGGTGATGGCACAAGGATTTGCTCAT	0.948			A	T	T	--	A	T	Yes	LG1		Le x Le
TOG894064	TOG894064_611	AAATGTGAGGGAAATTTTTGACAAGGCCCGTGGTTCTGCTCCATGTGTCCTATTCTTTGA[T/C]GAACTTGACTCTATTGCGACTCAGGTTGGTACCAGTCAGGGTTACTAAGCTATGATTTTG	0.949	C	C	T	C	C	C	T	C	Yes	LG2	Yes	Lc x Le : Le x Le
TOG896007	TOG896007_753	TCCCCTAAACCAAGCATCATGAACTCTGATGCATTCTTCCCTGGAACAACACCGCCCAA[A/C]AAATTCCTTGGAAAGACAATCTTTACAGGAACTCCAATTTCTTCGTTATTAGTTGCAAC	0.949	A	C	C				C	C				Lc x Lc : Lc x Le
TOG897009	TOG897009_808	TAACAGAAACTTATTGCCCAAAAGACCAAGGAAGCAAACTGAATTAAAAACCCTTGCAGG[A/C]AAAATGAAAATGTGAGGAAGCGGGTTTGGTTAAATATCAAAATGAAGTTGACAGCTATAT	0.949	A	A	C		A	A	C	C			Yes	Lc x Le
TOG904989	TOG904989_221	ATTTAGATAGACTATAAATCCACAAACCTTTACATAAGCATAGTAGTGACCAGACTCCGG[A/G]GAGTATCCTGAATGCACAATAGTACCGAAGAGCTTATATTCTGGTTGTGGATCCTACACA	0.949	G	G	A	G	G	G	A	G	Yes	LG3	Yes	Lc x Le : Le x Le
TOG908913	TOG908913_621	ACAGCACCTACTATGAtTCGGTTGTAAATTTACAGTTTTACAAAACTTTGAAAGGACAGA[A/T]TAGAATTACCAAATCACGGAAGCAAGTCAATCCAACTTCATTAAGCGGCGGAAGTGACCT	0.949	T	T	A	A	T	T	A	A			Yes	Lc x Le
TOG894986	TOG894986_890	TTTGGAGGAATATCCAAAATMCATCTAGCAAACAACCCTAAAATAATATCGGATAGCGGC[A/G]CGGCACAGCCATCTCCAAAAAGAGAACAGGACAGGAGCAGGGAGCAGGGAGCGGAACGGC	0.95	G	G	A	G	G	G	A	G	Yes	LG4	Yes	Lc x Le : Le x Le
TOG896888	TOG896888_864	CTGAAGTTAGTGTTTAGATTGATAAAAGCCTAACAATCCAAAATAATAAAATCCAAACA[A/G]CATAGACCACGTTGCTCCAAAATAACCGGCGAACAAAAAAAACCTATMAATTAGGTTGTA	0.951		A	G	A			G	A				Lc x Le : Le x Le
TOG896930	TOG896930_783	TTGTCTTTTCATTTCATCAATATATACAGAGTCAAACTTATTTTTTCTTGTTTTCAAAAT[A/G]TGCTAACCAGCTGGTGTGCCYGTTGATGATAAGAATTGGCCTCCATTTTTCCCAATGATT	0.951	G	G	A	A	G	G	A	A			Yes	Lc x Le
TOG902872	TOG902872_850	TAGGACTGACTACATAGATCAAAGAATGTACAATGTCACACTTGCATAGGAAAGCATA[A/G]TACAAAGGTTAAATCATCgACTTTCGATAAATTTGATATTCAAAATATATCTCGCAAGTC	0.951	G		A	A			A	A				Lc x Le
TOG902969	TOG902969_581	AATGTAAACTACTAGTAGTGACATGGATCTTTATATTCAGGAGAGGCTAAAATCATGAAG[A/C]AAcTTTTGTGTGTTTTCCACGCAAGTGTATTTCTATTTTGATTGATCATATAGTAACTTG	0.951	A	A	C	C			C	C				Lc x Le
TOG908642	TOG908642_520	CCATGACTGCGYGATTGCGGCTATAATTTCCAACTGTAGTGAATCTCGATCCGTGGTAGA[T/C]AGTTTTGATTTGATTTGTTATGTGTAAGCTTGTAATCACCTATGGTTCTCATGCTAGCTA	0.951	C	C	T	T	C	C	T	T			Yes	Lc x Le
TOG918946	TOG918946_524	TAATATCCAAACATAAGTGTGGTAGAAGCAAAGGAGTGAGAAAACAGTTCTTGTAGGGCC[A/T]GCTTGAATCAAGAGATCGTGAAGCAGGTAGAGTGCTTTAAAAGCAAAAAAGTTAAGGATT	0.951	T		A		T	T	A	A			Yes	Lc x Le
TOG920382	TOG920382_678	TCGAATTGGAATCAATTGTTTCTCAATCAACGATGACAACCCTACAGCCACTCCGACACC[A/C]ATAATATTATTGATAGCATTGCTTGGATACGTGTTTAACTTTATACACGTTTAACTTTTT	0.951	C		A	A	C	A	A	A			Yes	Lc x Le
TOG902013	TOG902013_830	CAACCAACCTGACACAATGGTACCTATTTTCCCCATCCAATGTTTCAGTGCTTGTGAAAC[A/G]TCGAAGGGCCTCCGTAAGTGTTGATATCTCCCCTTCTATCTCAACAGTTAGATCCtcatc	0.952	G	G	A	G	G	G	A	G	Yes	LG1	Yes	Lc x Le : Le x Le
TOG904926	TOG904926_657	TGGGTGAAACTTAAAAATAMAATTTAATTATTATGGTTAGTTTTCTCATTAACTATGGCC[A/G]GAAAGGCATATAGTCCCCAAGCACTGAGCTTCGAAGATGAGANNGGTCGTGTAGAACTTG	0.952	G	G	A	G	G	G	A	G	Yes	LG5	Yes	Lc x Le : Le x Le
TOG894007	TOG894007_38	CAGCAccTGCAGCAATGGCTTCCATGAACTCCTT[A/G]GTACCAGACCTTGCAATTGTACCCAAGTTGTTCACCAAATCTGTCACAATTAAAATAA	0.953			G	A			--	--				Le x Le
TOG897209	TOG897209_349	TGGAGTTGTTTTGCTCGAACTTTTATCAGGAAGACGCGCTGTGGACAAAACAATAGCTGG[T/C]GTGGACCAGAATCTAGTAGACTGGGCAAAACCATATTTAGG	0.953		T	T	C			T	C	Yes	LG5		Le x Le
TOG897728	TOG897728_218	TATGCAGAAAATAAGAAATTAGGTTTCTTTATGCATTGTGATGATCAAAGTTCGCTTTTT[T/C]ATTTTTAAAACAGGATTCTTGGTTGTTTTAAGTTGAACCCATTTGAGCATCTAAACCTAT	0.953	T	T	C	C	T	T	C	C			Yes	Lc x Le
TOG901743	TOG901743_1374	TACCTTGGGTGTTGTCGGATTGAGTAGGGTTAGGTCGTTTGAGGGAGCTTTTGAGAATTG[A/G]CTTTGGTATGGAAGGAACTGTAGATGATTCGGCGGTGGAAACAGGAAGAATNNNNNNTGG	0.953	A		G	G	A	A	G	G			Yes	Lc x Le
TOG903021	TOG903021_496	ACAGAAAATATCTATATAACCAgTGAAGTAACCCAATGATTACCAGTACAAATGCTTTTT[T/G]TGCAACATCTTGATCGGTTTAaACTTGGATAATACTGAAATATGGGAGGAAACAAAGCAC	0.953	T	G	G	G			G	G				Lc x Lc : Lc x Le
TOG906941	TOG906941_173	ACATATCTATCATTTTGTCACAAAATTGTGTCATGGTGCAACCCTTTACAATTTCAATCT[T/C]TTCTTGTTCCTCCACTTGAGCCATGGAAGCATTACTAGCTTGTGGACCTAAAAWAGTTTC	0.953	C		T		C	C	T	C	Yes	LG5	Yes	Lc x Le
TOG912656	TOG912656_425	GCAGCATCATATATAATGAATTTACCTTAGATGCCCACCTGCGTACAAAATAAGGTTCAA[T/C]GCTTTCTGTATCGTCGCTGGAAGCAGAACCTCGAGAAACCTGTGTGGAAAAAGAAACTTC	0.953	C	C	T	T	C	C	T	T			Yes	Lc x Le
TOG895747	TOG895747_330	AATAAACTCTTACTCAACTAGGTTCAGAAAYAAATTTTTATTTTTTAGCATCAAAAATCT[A/G]AAAAAAATGTTTTATTCACGCCGGACGTCATTCACATAAAYGAAGGAGATAAAKAAGCAA	0.954	A	A	G	A	A	A	G	A	Yes	LG3	Yes	Lc x Le : Le x Le
TOG896390	TOG896390_963	ATATTGTTGACAGAAAGAAATTGCACAAGTTACATGTGATTGTGAACGACATATTGGAAC[A/G]CAATCTGGTGGGATGGATCAGGTTGTGCACATCTTTCAGTACAGATATTTTATATTAATT	0.954	G	G	A	G	G	G	A	G	Yes	LG6	Yes	Lc x Le : Le x Le
TOG897694	TOG897694_317	TAATAAAAATATCATGAGTAATCATGGAGGACTCGTGCCTGGGCAAAATGGATTAACAAA[A/C]NATTTATTACACACAAGGATTTTCTTCTCCTAYTGATTAAMAACTTCAAATTCATGATAA	0.954	C	C	A	C	C	C	A	C	Yes	LG5	Yes	Lc x Le : Le x Le
TOG900136	TOG900136_333	CTTTTAGTTTTGATAGTGAGATATTCAAAGCTGGGATTTCTCGAATAAATGACAAAGGC[A/G]ACATTTCATCAGCCAATTTGAACTGTTTTGTGAAACTGTTCTCATGGTTAAGACCTGAGA	0.954	G	G	A	G	G	G	A	G	Yes	LG1	Yes	Lc x Le : Le x Le
TOG935979	TOG935979_490	TGTATCAAATGTTAATTACATATTTATGAAGCAGCGACACGCAGGTTATAAAGATTGGTA[T/C]TGATATTGCAGGGAGTTGGGGATAGACTTGGTGATTGAAGGAACCGGAGTGTTTGTGGAC	0.954		T		C	T	T	C	C			Yes	Lc x Le
TOG897285	TOG897285_415	ntttgcatTgcCTTGGggacCAGCCTTTCTATAACAGGGTCTACAAACTGCACAAATCAA[T/C]AAAAGCATGAGCATATGAATACTCATATTCATAAGTCATGATAAGGATCGACTCAAAATA	0.955	T	T	C	T	T	T	C	TC			Yes	Lc x Le : Le x Le
TOG903969	TOG903969_243	GCAGGAGTCTGTTGTTACAACTATAGTGAAACTCTGCCTGAAAAGTTTACAAGAATTTGT[T/C]CGTCTCCACACTTTTAACAGGAGTGGATTCCAACAAGTTCAATTGGATATCCTGTTCCTG	0.955	C	C	C	T			C	T	Yes	LG7		Le x Le
TOG894022	TOG894022_567-568	TTGGCCAGTggtgcatGACATCCAAGAAGCTGCAA[A/G]NCCATACACAAATAAATTATGAGTTGAAATGCCAACTACTTGATTGTAAAAGTTTAT	0.956	MNP	MNP					A	A				Lc x Lc
TOG894747	TOG894747_697	AATTGTGTTATAACCAATTTAAAATTCCAGAAAWAAAACCTATTAATACCCTCAATTCTA[A/G]TGCACTGCAATTAGTTCAGCTCAACTATTAAGTAGCAAGTAGCAACTCAGAACTTTTAGG	0.956	G	G	A		G	G	A	A			Yes	Lc x Le
TOG897516	TOG897516_169	AGACAAAASATAATGAATATTTTTCNNAGATGAAATCATTACTTGGATCCACTCGAAACC[A/G]AGGTAGAGAGCCAATAGTCCTTCCAGAAGTGGTGAATAGATTTTCTTCATTTGYCTTTTC	0.956	A	A	G	G	A	A	G	G			Yes	Lc x Le
TOG894224	TOG894224_438	TTTGAAaATcGGTTCACAAGTGGCAGTCATGTGAGAAATAAACCGGGATATGTAATTCAA[A/T]CGTCCTAGaAAACCTCTCACTTGCTTTTCTGTTTTtGGaGCggGCATCTCTTGGATAGC	0.957	T	T	A				A	A				Lc x Le
TOG896078	TOG896078_642	TAACGGTTCTCTTTAKATGTTCTATAGTTTATTTCTGCTTCTTTCTCAAATAATAGACTA[T/C]AGCCAGAACGAATAACACTGCGGATGAAATTAAGGAACTCACCATCTCCATAACTCCTTG	0.957	T		C		T	T	C	C			Yes	Lc x Le
TOG898528	TOG898528_752	TCGTGTAATCATATCAATTGTTATCATCCAAATTCAAGCATGAGGCAAAATCACTACTGC[A/G]ATAAAATAAAATGACACGGTCACNNNNNNNNNNAANNNNNNNNNNNNNNNNNNNNNNNNN	0.957	G	G	A	G	G	G	A	G	Yes	LG5	Yes	Lc x Le : Le x Le
TOG900798	TOG900798_233	TCAAGGCACTCCCAGTGGAAGAAGTTCAGCCTTTGGCGTCTGCTTCTGCTTCCAATGATG[A/G]CTCAGATGTAGAAAACAAGGTAAATATTCAACTTCCAAAGTTTCTTGGTCACAAATTGTA	0.957	G	G	A	G	G	G	A	G	Yes	LG4	Yes	Lc x Le : Le x Le
TOG903928	TOG903928_123	ttctgtgctcccaCcgaGTCCCCACacttcAACTtttGAAATGAGAGCTTCAGTAGGCAG[A/G]AAACCCTGAAATACAAGATAAACCAACCATGAAGTCAGAAATATGGAGTCAAAGAGACAT	0.957	G		A		G	G	A	A			Yes	Lc x Le
TOG896850	TOG896850_591	ACTCCTAGACGAAACAAGAAAGGATGGTTTCATACAGATGAGGTAGCCATCCATCATATA[A/G]TCCTCCCTCATGAACTCATCCGCCTCAACTATCCTTCTAcaacctgtgcCaaaaaaann	0.958	G	G	A	G	G	G	A	G	Yes	LG7	Yes	Lc x Le : Le x Le
TOG898078	TOG898078_1421	ATATTGAAGGATGTTAAATGTAAATTAAGTTTTTGGGTTTGTGTTTTGTTTCATGGCAGA[A/G]CTGAAAATGTGTTATGGCTTCTTCTGGTTTTCAAGCTGATGTCAAAGCTTTgCAGAAA	0.958	G		A	G			--	G				Lc x Le : Le x Le
TOG906504	TOG906504_342	TAACTTGAGAAGCAGATGGTCCCAATAGATCATAGAGATCTAGGGTCACATGTGTGCAAG[T/C]AGAAAAGCACACAGAAATGAAGTTGAAATTTATCAGCAAAGTTAACAATAGTCTTGGCAT	0.958	C	C	T	C	C	C	T	C	Yes	LG4	Yes	Lc x Le : Le x Le
TOG902994	TOG902994_523	TGYTATGAGAAGTGTCCCAAcATTGCTGATCTTTTCTTCAATTTGGCTGCTGGAGAgGGT[A/G]AGATTTTTCATTGATAatcCtaatgctataTTCTTAtAtttTTTGTCCTTGTGTTTttgA	0.959	A	A	A	G			A	G	Yes	LG4		Le x Le
TOG905504	TOG905504_528	CATATAGCATCATGGCAGTAATAATTAGTTAATTATAGGCAGATGTAGTTAACCTAGACT[A/T]CGGAAAAGCATTGGCATTCAAATTGCTAACCTCCATTGCGGACTGCCTTCAGCTGTAAGA	0.959	A	T	T	T	A	T	T	T			Yes	Lc x Lc : Lc x Le
TOG906969	TOG906969_334	CATTGGTATATAAATRGACAATTATTTTGACAGAAAAAGTGCAAATGAGACACTTTTTA[A/G]GGAGACGGAGGGAGTAGTTTAATGCCACCAAGGATGGAATGAAAACACGAGTWTATGGGA	0.959	A	A	G	A	A	A	G	A	Yes	LG5	Yes	Lc x Le : Le x Le
TOG910860	TOG910860_318	TGTTATTTTTCTGCAAAACATTGTAGACAGAAAAATAACACAAATTCCATCAAATTCTTC[A/T]GCAAAATATTGCAAATGCATCAAATTTTAATTCATGANNNNTGAATAGAAGAATTACATA	0.959	A	T	T		A	T	T	T			Yes	Lc x Lc : Lc x Le
TOG915900	TOG915900_522	CTAATCTAATTTTCTGACAAGGTTGNNNNNNNNNACATGTTGAGTGGATGATAAACTATT[A/G]CAGTGACTTTGGACGAATCAACTTGGTGGACAACGGGGAGCATTTGTCCCCAATATGTCT	0.959	G	G	A	G			A	G	Yes	LG5	Yes	Lc x Le : Le x Le
TOG901700	TOG901700_201	TTATGCAACTATTTGCCTGTCACTGTCAACTATAATTGATGTCAAGTTTATACAACGAC[A/G]ACAGCATTTGTCTCCTCATATGTGGAATCCATCATAGTCGGTAGCACATGACCATCTTCC	0.96	G	G	A	G	G	G	A	--			Yes	Lc x Le : Le x Le
TOG895216	TOG895216_47	GTTTCTCttAcGGATGCAGCGAGTTTTCCTGAGGTTGCATGTAC[T/C]GTGTGGTCAACTATTTTTATGACGAGCCATCTATCTCAGGGAGAAACCTTGTTGGTAAGT	0.961	T	T	C	T			C	T				Lc x Le : Le x Le
TOG896972	TOG896972_679	AtATATgGTCATTAGAGTATTNNGTATGcCGTTTGGTGTGACTAAGCACCTGGGGTA[A/T]TTATGGAATACATGAATAGATTTTCACCGTATTTGGACAAGTTNNTTGTGTgTTA	0.961	T	T	A	T			T	A				Lc x Le : Le x Le
TOG899241	TOG899241_26	ATCGAACCCTCACAACATGAGAATG[A/G]ATAGCACAAGACACACAGTACTGCATCTTCACATACAGCTTAGGAAGAGTGTATTCTACA	0.961	G	G	A				A	A				Lc x Le
TOG902928	TOG902928_778	GAACCGCATTTCAAAAATAGCTGCAAAATGWTAAATTCTCATTGGATTGTCTAGTTTACA[A/T]TGACATCCCCATTTTCTCGATAAACTTAYATATATTTGTGTGAGGAAATAAAATGTGACA	0.961	A	A	T	A	A	A	T	A	Yes	LG4	Yes	Lc x Le : Le x Le
TOG918373	TOG918373_196	GTTGANNatcCYGATGAGAATAGGGTAAAAGTCCAGGGGGAATTACGGTGAGTAATTAcC[A/T]CTTGTGTGAgaccaatgTGGGTtagcgttgTTatngtgtgatatntgctCCCAGGTTTTA	0.961	A		T				A	A				Lc x Le
TOG924240	TOG924240_512	CATCAATGAAGCTCCATAACACGGAAGTATaGTAaGAGTTTTTCTTTCAAAACTAACAGN[A/C]TGTCGCCTGTGTTAGAAAGCAGAAACTAATTTACTGAGAAGGGAATATATACACTTGAAA	0.961		T	T	C			T	C	Yes	LG7		Le x Le
TOG929271	TOG929271_566	ATCTGTTTTATTGGCCTAACTACTACAAATTGCTAGAATTTTGAGGATTAGCTGGTGCCT[A/G]GTGTTATGTCAATTTCCAAAATAGTATTGTATCTTTATTTATTTAGAGGGAATGTACAGC	0.961	G	G	G	A			G	A	Yes	LG5		Le x Le
TOG895816	TOG895816_465	TTTCGAAGAGCATAATGTTTTGGAGTACTTAATTCTGGCGGTGACCATTTGTATCGAAT[T/G]GATTATGAGAAATTTATTCAAGCACAAGGGAATCTGATGCTGATATCACTGTGGCGCA	0.962	T	G	G	G	T	G	G	G			Yes	Lc x Lc : Lc x Le
TOG897961	TOG897961_1044	TATACAAAAATGATAGAGAAATAGAAAGAGACATAACTATCGAATTCAAGTN[T/G]GGGTGATTGAATGGAGGAGGGTCCTAGGTGTTTTATGTGACACAAAAATACCTCTTAAAT	0.962	Indel	Indel	Indel	Indel	A	A	C	A	Yes	LG6	Yes	Lc x Le : Le x Le
TOG899130	TOG899130_273	TNTTTTTTCAWATTATTATTAGTGTGGATGTGTCAGTGTCGTTGTGGTGTTTCTGGAGTC[T/C]GTGCTTCATACGTTTTCATAGCTTGGACCAATAATTAATCTGCTTTTAATTCAACTCGTG	0.962	C	C	T		C	C	T	T			Yes	Lc x Le
TOG894604	TOG894604_92	ATCTTTCTCTTGCCTTCAACATCTTATGTGTTTTACTTGGCTTCTTTTTTGACATATGA[A/G]AGTTTGTTGCAGGCTCCACTTCTTCTAGGGTGTGATGTAAGAAATGTGACTCAAGATACC	0.963	A	A	G	A			A	A				Lc x Le : Le x Le
TOG894925	TOG894925_1250	TTTCTTTTAGGAATTTTACAAGGGAACTATAGACCGTTCAAGTCATTAATATCTCCTAAA[A/G]TGGATTTTTTTTTTTTCTCGGCATTCCTTTTTCTAAATGCCCAAGTTTTATTCTAAATCT	0.963	A		G				--	--				Lc x Le
TOG898575	TOG898575_59	CTAGGAGaaCTTATCAtTCtATCCAtTACCGTA[A/C]CTTGAAGGGAGGAGGCACCgTTGTCTGTTGCATACCTTTGCTCTACAAGTGGTTTATTTC	0.963			C	A			C	C				Le x Le
TOG900222	TOG900222_53	TTGGAGAAAGGTCAGCTTTACATTTTTCGAGTTGGATCTGGTCAGGTAAAT[T/C]CTAAATGCTGTTTGAAAAACAGTAATTTTGAGGCCTAAGTGTTTGATAGTACTTTGAAAA	0.963	C	C	T	C	C	C	T	C	Yes	LG4	Yes	Lc x Le : Le x Le
TOG902611	TOG902611_704	TGACTCGAGCCTTTTTACCAATGGATATTTTTGGTTTCTGTCTGGTAGTTCATAGCGTCC[A/G]CGCCAACACTGTTTCCAGCTGAGTATGTACAAGAATTCCAGAACTGTTTTGATAGAGCTC	0.963	G	G	A	G	G	G	A	G	Yes	LG5	Yes	Lc x Le : Le x Le
TOG905364	TOG905364_621	CCAAACCTACATATACTTTCCGTGTTTATTTTGCACAGGGTAATAATGAAGATATCCAAA[T/G]TAGAAGGAAGGTGTGTTTACCCGAACCTTTTATWTGTAATATGTCATAAGAAAMATATMA	0.963	G	G	T	T	G	G	T	T			Yes	Lc x Le
TOG915746	TOG915746_1222	AGAGCTATGTTTYACAATCTTAGAACAGTTTTCATTGTCACCACTCTATTCAAGCTTTAT[A/G]ATGTGGGACGTTGCACCTGCATGTTGTGTGTTATGTGTCTGTTTCACTATTATTAAGTGA	0.963	A	A	G	A			--	--			Yes	Lc x Le : Le x Le
TOG895364	TOG895364_758	TTTTTWTCCCNACTGTAGGTGCATATCACACAAGGGGATTATGAAGGAAGAGCAGTAATC[A/G]TCTCATGGGTTACCCCGGATGAACCAGGGTCCAGCCATGTGCAATTTGGCACGTCAGAGG	0.964	G	G	A	G	G	G	A	G	Yes	LG6	Yes	Lc x Le : Le x Le
TOG897032	TOG897032_92	TTCATATctgcgaTGAAATTTAAGTAATAGGAATAGCTTCAAATATGGGAAATGAGGACA[A/G]CGGTTATCATACCATAGCAAACATTAGATCTGTAYGAATCAATTTTTAGGTCATAYCTTT	0.964	G		A		G	G	A	A			Yes	Lc x Le
TOG897607	TOG897607_193	AGCTACAGCTGCTTGTGTCCCTTCAATAAAGGAAGTGATTGCCAATGGAATAAGTGTGAA[T/C]GTGACTGTAAGTTTGTGCTACATTCTATCACATTCTTTAACGTAGTTTGCAAATTAAATA	0.964	C	C	C	T			C	T	Yes	LG2		Le x Le
TOG900871	TOG900871_380	GAAACACTTGTCTGGATTGTCCGACACGTGTTGGATGAGTGTCATTCGAGTGTCAAGACC[A/G]ATTCTAAGAGTGTTTCAATCAAAGAAAAAAACCATTTTTCAGAGGGACACTTGTCTGACT	0.964	G	G	A		G	G	A	A			Yes	Lc x Le
TOG901146	TOG901146_386	ATACTTCTCTTCCAATATTTGTGWGATTACATCTGAATCAGGAACCCACTTCCCATCAAT[A/G]TTTATTACAGGAACTTTACCTTCAGGGCTGATTTCAAGGAACCTGAATCACCCAAACAAA	0.964	G	G	A		G	G	A	A			Yes	Lc x Le
TOG902906	TOG902906_394	AATTCTATTTTTGTTTTGTTATTATTTGTCTTTGTGGGGAGTTGTATTTCCAAAATTAN[A/G]AAAAGGGATTTTAGGGTTTTCCCATCGGTAACTGATACCATGTTGAAGAAGAAGGATCCA	0.964	Indel		Indel	Indel	G	G	A	G	Yes	LG2	Yes	Lc x Le : Le x Le
TOG906600	TOG906600_1007	CAATGAATAATGATTATTTTATCAGACGAATTACAAGGAGCGCTACCAGAAAGCATAGAA[A/T]AACGAACAAAACATTAAAATAGAGAGGAAAATGGGAATGGAAGTTGCAACTGACTTTTAC	0.964	T	T	A	T	T	T	A	T	Yes	LG1	Yes	Lc x Le : Le x Le
TOG894018	TOG894018_425	TAGTGTTCATAGAAATGGTGAAAACCAAAGCAATACCCAACCATGGTCAAAAAATGACGG[T/C]TAAACAATAAAATCATCTGTTACGTGACCACACATTTGTTATGTTTTAACAATGTCCACA	0.965	C	T	T	T	C	T	T	T			Yes	Lc x Lc : Lc x Le
TOG897521	TOG897521_855-856	TGAATTGATTTGATGAAAGATGTATGGTATGTTTAGTACTGCGTCTCACTTATACTTTTN[C/G]CGTCCCTAGGTGCTCTCATCATGAANNNTATGAATTTTTCTTTTCTAGCCTTGGCTTAAT	0.965		MNP	MNP	MNP			G	CG				Lc x Lc : Lc x Le
TOG899078	TOG899078_446	AGATAACTCTCACCCTTCACCACCTTCCATGGGTTCGTTAATCAGGCGAAGAAAGTCAGC[T/C]TGATGATCTCGAATCAATCTCATAAGATGAGGATTTTGTTTGCcaagc	0.965	C	C	T	C	C	C	T	C	Yes	LG7	Yes	Lc x Le : Le x Le
TOG900268	TOG900268_267	ACgAGACGACGGCATGGTGATGTAAATGAATGTGCAAAATTAACATACTTGTCTCAGCAT[A/T]TGATTCTCGTTCTGCAAAGTTGAAAGTTTTTCTTTAAGCTCTGAATTCTTCTTCTCCAAG	0.965	A	A	T	T	A	A	T	T			Yes	Lc x Le
TOG905464	TOG905464_123	TAATGGTTTTAACTTTACARTATTGACCTGCTACCAAAAAAAGAACAAACTTATN[A/C]CGGGGTAACTTGTTTGGCTACCTTCATATAGAATTTAGTAAGCTTTACAATGTCTTTTTT	0.965	Indel		Indel				A	A				Lc x Le
TOG909004	TOG909004_867	ACCGCTATTTccctaatatgagaaactaggatagcatgcagttttcactagGAcattcat[A/C]AaaagccgctatgctatagcgccactatttaacagcattagtggtaacttcaaaaattaA	0.965	C	A					--	--				Lc x Lc
TOG908150	TOG908150_228	GGATGGGTCGAATATAAAGGGTCTTTAGTTTTTGACAGGCCTCAAAAAGTAGGTTCTTCA[T/C]GGCTAATAATTTCCCAACTTCATCTCATTATTTGCATTTAGTTTCTGAACTTGATCTTG	0.966	C	C	C	T			C	T	Yes	LG3		Le x Le
TOG894056	TOG894056_920	GACTTGGGATCATCTTATGTTCCAAAGAAAATATTTGTTGGTACTGCATTAAGCTTCG[T/C]GTAGAACCAACACAGGCCGATGTTATATGTTATGATTTTTTTTCTTCTAGACTAYGATAC	0.967	T	T	C	C			G	G			Yes	Lc x Lc : Lc x Le : Le x Le
TOG895412	TOG895412_491	TTCGTACACACTATGAAGTATGAACACCCCTAAAGCTAGGGTTGTCTGGTGTCCAACATT[C/G]CTTCAGTGTTCGACACACTACAAAACTCATACACTGGWGTAAACAACCCATACATTTTT	0.967	G	G	C	G	G	G	C	G	Yes	LG5	Yes	Lc x Le : Le x Le
TOG895978	TOG895978_117	CAACCATGGATATATAATCCTCTAGATTATTGAGGTCGACCTGAAATTTTGACAGCAAGT[T/C]NAAAACAATTTTCACAAAAAGAACATAAAGAAGGAAAATAATWAATGATAGTAGTGGCT	0.967	Indel	Indel	Indel	Indel	A	A	G	A	Yes	LG4	Yes	Lc x Le : Le x Le
TOG897619	TOG897619_810	CTAGTTTCAAGATCCTATATCCTAGTCACAGTCACAACAATTGGATTCAAGGTGATATAC[A/G]CAACAAGGCCTTCAAAAGAAACATTAACWGGAGCAAATTATAGTACTAATCATTATTAAA	0.967	A	A	G	A			A	A				Lc x Le : Le x Le
TOG897652	TOG897652_603	CAATATCTAGAACTAACGTGAGTTTACTGTCAAATACTCAAAACCGCTCCTTCACTTTT[A/C]GTAAAGATCGCTTTATTTCCAAAATTAAACGAAGCTTCAGCCTCGGCATTTGGACAATCA	0.967	A	A	A	C			A	C	Yes	LG4		Le x Le
TOG897680	TOG897680_300	TTAAGATACTRCATGCTTACATGTCCTTCTTTGACTCACATAATATCCCCTCTTTTTCTT[T/C]ATTGCAGTTGACTGAGAAGGATGTGTACTTATCATACCTTCCTCTCGCACATATCTTTGA	0.967	T		C		T	T	C	C			Yes	Lc x Le
TOG898974	TOG898974_297	TGCTGGATGCATGGTTACRGAAGGAAAGCTTACAAAAGGTTGTGGCATTCGAGTCATTCG[A/G]AAGGGAAAAGTAGTTCATGTTGGAATTCTGATTCTTTGAGACGTGTGAAAGAGATTGTT	0.967	G	G	A	G	G	G	A	G	Yes	LG3	Yes	Lc x Le : Le x Le
TOG901675	TOG901675_633	TGGGTGAATATTGCCaAGTTCTTAACCGGAGCCTCAACTCTCGGAGGTATTGCCATTCC[A/T]AGTATATTAAAGCATGCTGGGGTGATCGGTTGGGCcgctttgctggaaaactCtcatatg	0.967	A	A	T		A	A	T	T			Yes	Lc x Le
TOG908172	TOG908172_410	TCCCAAAAAGGTGGACGAAATAATCATAATAGGCSAGGCAGCCCAACCTACTCTCACCCC[A/T]TCTGAATCATCAGTAACTGTTGACCAAGTCAGGTCAGCTAGAGTTTACATCAATTGAAA	0.967	T	T	T	A			T	A	Yes	LG6		Le x Le
TOG895060	TOG895060_331	AACTGAAAAGAAACACAAGGAATCTGATTCTTCCTAAACAACTATTTTTTACCCAATGT[A/G]ACAAAATACCCACCAATCCCAAATACCAATCACAAGGCAAAANNGGAAAACAGTGAAATC	0.968	G	G	A	G			A	G	Yes	LG7	Yes	Lc x Le : Le x Le
TOG903853	TOG903853_609	ATAAGTATTTTCGAATCCGGATGCTTTGGAACTTGTGACAGTGCATAAGCAAACACACAC[A/G]CACATACACACTTGGTTGTTGAGTACAGTAAAGCTAAATATAAATGATGAAGAAATCTC	0.968	A	A	G	A	A	A	AG	A				Lc x Le : Le x Le
TOG905474	TOG905474_554	TTTGAATTATTTTGTCTCTGRTTACTGATTGTTGTCTAAAAAAACTTCCAGTTAAGCTCG[T/C]GGTCTTTCAGTTTTCCTTTGCGTACTCAGCAGCCTGCACCTCACGAGGCAAGTTATATGA	0.968		T	C	T	T	T	C	T	Yes	LG4	Yes	Le x Le
TOG910318	TOG910318_239	ACATTATGGTATCATCTGATCCAAGGGTGCACTTCACTTAGTTCGGAGAAAAGTTTGA[T/C]TGTCGCTGATTGCTTTATAGAGCGAAAATTCGAAACAGTCTCATACTCTAGAGGAAGTAG	0.968	T	T	C	T	T	T	C	T	Yes	LG2	Yes	Lc x Le : Le x Le
TOG894267	TOG894267_594	CCATTTCATAACTATTCAGTATTTTTACAGAAATGATTCAGATGAAATTAGAACCAATGA[T/C]GGTCGCTAATTTTCCCTTTCAGTTCCTCTTTGTAGTTCTAATAATACTAAATCAANNNTT	0.969	T		C		T	T	C	C			Yes	Lc x Le
TOG894965	TOG894965_1084	ATAAATAGACATGCTCACCTCTTTGCCCCATTCTGTCTTGTCTTCATAACCGCAGCTGAT[A/T]ACGTGTATTGCTTCCTTAAGAAGAGTTGCAGGATTGGTCGTAGGTGGAATGCCACCCTGC	0.97		A	T	A	A	A	T	A	Yes	LG1	Yes	Lc x Le : Le x Le
TOG896584	TOG896584_507	TTTTAGTTGGATCTCTTGTRGCCTTGATTATTTGCTTATTTGATTGTTAAATGCTTTTTG[A/G]TTTGGGGTTTGCTTGATTGAGTTATTTGAATTTATTTAAATTTCATGTTTCGGGTTTGCT	0.97	A	A	G		A	A	G	A	Yes	LG1	Yes	Lc x Le
TOG896602	TOG896602_1265	CACCATCTCTAGCTATATCAAGTTGTATATTTATTGAAAAAAGGATCATGTAGTTACAAA[T/C]GTTTTATGGTCTGCTGCAGCAAAAAGGCGGTTAAACCTGCTCGAAGTGGAAACACCCACC	0.97	C	C	T	C	C	C	T	C	Yes	LG1	Yes	Lc x Le : Le x Le
TOG898872	TOG898872_449	GTCTTCTAACAGTTGCTTCCTAGCAGATCCATTTCAAGCCAAATTACCAACGATCCCATA[T/C]GATGCTTAATGAATGATCTGGTGAAATACTGAATGAATGCAATGCACAAGTCAGTTTAGG	0.97	C	T					A	A				Lc x Lc
TOG900354	TOG900354_280	TGGCACCAATTATAATTTTAAAAAGTGAAATATTTGAATGTAACTGCATGTGTTGGTATC[T/G]TACTCTAACACGTGACAGACACCGGACATGCTTTCAATGTGAAGTGTGTCGGTGCTATAT	0.97	T	T	G		T	T	G	G			Yes	Lc x Le
TOG903593	TOG903593_190	CTCTCAAAGTGTCGTGTGATGGGACACCACAGCTGGAATCCAGAGAAATTGAAAGAACT[A/G]TATTTCTAAGGCAATGTGTGTCGCATCTCCAACTTATAcGATACAAGAACATGGCCAAA	0.97		A	A	G			A	G	Yes	LG7		Le x Le
TOG905078	TOG905078_355	TGTCAACARATANNAACAACTTACCCTTTGCAATGCCCTTGATGATAGAAACCCTCTTTG[A/G]CCAATCAAGCAAATGGCCACTTCTATCTTCCATGTCAAGATATTGAGACAGGTCACCCA	0.97	G	G	A	A			--	--				Lc x Le
TOG905446	TOG905446_311	AGTGGAATACATGTGTTTCAATGGATGAATAACRTGATTTTATTGAAGCTGTAAAACCAA[A/G]CATCCACGTTAACGTGGTTTTTCTGCTCTGATGTTGCTTTYGTAACACTATCRCAAACAC	0.97	A	A	G	G			G	G			Yes	Lc x Le
TOG924400	TOG924400_663	ATATTCGATTTTTGTTACGATCTTATGTTTTGCAATCTTGCTACCCCTCTCGATCTTACA[A/G]AAATAATTGAGTAGGATCTTCCGATATAAGCTGCGATCTTATATTTACGATCTTACCATC	0.97	G	A	A				A	A				Lc x Lc : Lc x Le
TOG895630	TOG895630_725	AAAGAAGAATGACATTTAGGTCRGCAGATGTTCTGGTTTACAGGTGGATAGGAGAGAAA[T/C]ATGCATGTGTGAGTTTGATTGGAGTTTCTCGACATGTGGAATTGAGGACTAGAGGCTTTA	0.971	C	C	T		C	C	T	C	Yes	LG1	Yes	Lc x Le
TOG896911	TOG896911_141	NNNNNNNNNNNNNNNNNNNNNGAGAAACTAATCAAGGAGTGGAGATAAAAAGTGAAGCCG[A/T]ATATGAATTGAAGGTAAGATCTCGCATCAAGTGAAACTATATAAACTGAACAAATATAT	0.971	T	T	T	A			T	A	Yes	LG7		Le x Le
TOG901037	TOG901037_265	ACCATAGTAGCTTTGAATCAATATGAGGGTGGAATGAAAAAGGAAAAATAGCAATGAAGA[T/G]AACAATTTAATCACTCACCTGGCCAGGGATATAGTCATTGAGGATTATAGGAAGACCTCT	0.971	G	G	T	G	G	G	T	G	Yes	LG6	Yes	Lc x Le : Le x Le
TOG915293	TOG915293_310	ATCGYGACACTGATACTGACACACCTTTTATTAGAGGTGTCGGTGCTTCAGAGATGTAA[C/G]TGTAGCTCAGGTGGATAAAAGGTTGGGGAGACATTTGAATTTGATAAGTTGGTTAGGGTT	0.971	C	G	G	G	C	G	G	G			Yes	Lc x Lc : Lc x Le
TOG923107	TOG923107_205	ATTGYCTTACAACCACTTCATCTCTAGGACAACCAATCTTGCAGTTGATTATGTTACATT[T/C]GAGATGCTGATTTCGGAAACAATGGTTGGTGGGTTGATTGGCAGAAGCGGCTCAAACATA	0.971	C	C	T	T	C	C	T	T			Yes	Lc x Le
TOG894063	TOG894063_635	AACAAGAACAAAATTAGGTAATAGAACTATTCAAGGAAGATTGCTCAAACTTCATGAAGA[A/T]GCTACCACGTGAAAAGCAAAATGAAAAAGGCTTGTTGCAGACTCAATACAAAAATTGGTT	0.972			T	A	A	A	T	A	Yes	LG5	Yes	Le x Le
TOG895367	TOG895367_484	GAACTATGTTATATCAAGGACACCTACTCAAGTGGCCAGTCATGCTCAGAAATATTTCAT[A/C]AGGCAAAGCAATGTGTCTAGGAGGAAAAGACGGTCCAGCTTATTCGATATTGTTCAAGAT	0.972	C	C	A	C	C	C	A	C	Yes	LG6	Yes	Lc x Le : Le x Le
TOG895578	TOG895578_665	AGTACCTTCTAGATGGGTGTGACAAATAAACATTATGCATGTTGCACATCTGCGATTAGA[T/C]CAATAAGACATCCAGAAGTAGCGATGCAGTATCAGAATCTTCGTCCGACATTTGGCGTCA	0.972	C	C	T	C			T	C				Lc x Le : Le x Le
TOG897016	TOG897016_93	ACGATTGGGAATAGCAAAATGCCACTTATCGACGTGGAAGTAGAAACTGAAAAGGAAAT[T/C]GAATTGAGGCTTTTGTCATCCTTGATACGCTGAAAGTGAAAGATAAGAAGGATCGAGGA	0.972	T	T	C	T	T	T	C	T	Yes	LG2	Yes	Lc x Le : Le x Le
TOG899409	TOG899409_1065	TATGCCATTATTAGCTTTGAATGCATTTTTTCCTTTGGTTCATCTTTTCATACCACGAGC[T/C]TGGACATGAGATATTTTTCTTCCTTTTTGCAGTGGCAGGCAGGATCAAGGCAGCTTGCTG	0.972	T		C	T	T	T	C	T	Yes	LG4	Yes	Lc x Le : Le x Le
TOG900450	TOG900450_203	TCTAAATATTGTGAATGAACATGAGAGGGTAGTGGTGGTTCCTTCCCCTCTTAGGATTTT[A/T]NCGAATTTGTTGATTGAATGTTATTAAAATTGGTTGTTGATGAGCATGTGATTGTG	0.972			Indel	Indel			A	T	Yes	LG2		Le x Le
TOG906300	TOG906300_484-485	AATCTGAAATGAAGATTGGGCCATGATGACAATCTTGTATTAGAAATGTTTTAGGAGGGN[T/C]GGTAGGGTTGGGATCATGATTTCTACATTGTGGATACTTGAACTATAAACATTATGATTT	0.972	MNP	MNP	MNP		A	A	G	G			Yes	Lc x Le
TOG908289	TOG908289_363	AAAGAAAATGATAGGAGTTTGAAGAATCACTAACCTGTGTTGGAAACTTACAAGTGTTAA[T/G]GCATATACCAACGCACTTGCTTTCCTCTAGATACTTGCATCTTTCAACATACACCTAAAA	0.973	G		T		G	G	T	G	Yes	LG7	Yes	Lc x Le
TOG903808	TOG903808_435	GATTTAATATAAGATATCGAATAAGAAGTGTTCAGATGCACAGATTCAGCAATCTTCAA[A/T]GACAGAAAGCTGAGATTAGTATTGCATTTGTTGCCCTTGATTGTCTTTGCTACCGGTG	0.974	T	A	T	T			T	T				Lc x Lc
TOG906873	TOG906873_248	TTGCAATTGATGAAGACCTTCTTACAAATAGCGCCAGATCATTGGAGACTTTGGTTACTA[T/C]GGGGATGAGATTGGGCGTCTCAaatccnngtnntnaCCAAAGTCtCcaTGATCTGGCGCT	0.974	T	T	C	T	T	T	C	T	Yes	LG3	Yes	Lc x Le : Le x Le
TOG910917	TOG910917_275	GATTTATTTGTTAGAACTGTATTTCATTGGATTCNNTTTTTTTTGCACTGTGATGCACGT[T/G]TTTCATGCGTTTGATATTTTTTCAAACTCTGAAACCTTTTTNATCTTCATTTGACATAAC	0.974	T	G	G	G	T	G	G	G			Yes	Lc x Lc : Lc x Le
TOG916702	TOG916702_784	AAATTTACTGCTAAGAATTGAATGTNNTATTTTTCTCGTTTAATGAGCTCTGTTTGGAAT[A/G]TTGATGTTGTCATGTGTCATGCAGTTGCTCTGAATCTTGCAAAAAATAGACCTAACATTC	0.974	G	G	G	A	G	G	A	G	Yes	LG1	Yes	Lc x Le : Le x Le
TOG895662	TOG895662_58	CGAAGGTCTTGGAACAGGACAGATGACAAGTATCGTTCCCCGAAACTTGGATGAA[T/C]AGTCTGAAAATAAAGTCATCAACAATTTTGACATATWAGAAACAAGTTTTAATCTAAA	0.975	C	C	T	C			T	C	Yes	LG2		Le x Le
TOG896235	TOG896235_746	AAAAGGAGAAGATCACTCTAGCACCAGAGGATCCAGCTGCTGTTTCAAACTTGTT[T/C]TTCACCTCCtGATAAACATTCTTCAGCATCTCTtTAAGCATTCAAATTAGAGTATATTGT	0.975	T		C				--	--				Lc x Le
TOG897362	TOG897362_1076	NNNNNNNNTATTCANNNNNNNNNNATNNNNNNNNNTGCAGGAAAACCCAGAAATTCACT[A/G]TCCAGGCTCTGACTATAATTCAACCCATTCTAAGAAAGTCTTCCATAAATTATATTCAAC	0.975	G	G	A		G	G	A	G	Yes	LG4	Yes	Lc x Le : Le x Le
TOG897884	TOG897884_230	TAGATAATTACGACTAAGGCATAAGGGGAAACTATATGCCACATAGCTATAAAACCTATG[A/G]TGTATGTGGCTGAATGTTGATGGTAAAGAGCATTTAAAAAAACAGGTTTAATGTCTTAAT	0.975	G	G	A	G			A	G	Yes	LG1	Yes	Lc x Le : Le x Le
TOG900900	TOG900900_471	TTTTTAGCAAGCAGAAACTGCTATATTGATCAGAGCTGTTGTTTGGCTCTTAATGTTTTA[T/C]AGATGCTACTTGGGTGTGGAGCTACTTAAATCTAATAACGAAGGGAAAGAATCTATACTC	0.975	T	T	C	T	T	T	C	T	Yes	LG6	Yes	Lc x Le : Le x Le
TOG907937	TOG907937_275	CAGCTAAGCAAAGGAATCAAACAAATGAAATGAACCTGATTCAACAGAATATCTAGCTC[A/C]TTTACTGGTTCTGCCATCCTTGAGAGATCTTTTGAAGCCAAATTCTATAAACATTGATGA	0.975	C	C	A	C	C	C	A	C	Yes	LG2	Yes	Lc x Le : Le x Le
TOG908710	TOG908710_691	CTCTACAAGTTCATATCAAGCTGATATASTTCAATGGTTTCTCAGTGCAGGTTTGATATT[A/G]GCATCCTGGTTATTGTCCATCGGGTAAATACCTTTTCATATTATGTCCATTTGGTCATGA	0.975	A	A	G	G	A	A	G	G			Yes	Lc x Le
TOG900198	TOG900198_427	CAAGCAAACTGTCACTTATGTGTGTTGAATGGTTATTTGAGAGACAGACAGAGAGTCAAA[A/C]GGTTAAGAAGAAACCTGGCACCATCTTGCCCGAGatTTTTGTTT	0.976	C	A	A	A	C	A	A	A			Yes	Lc x Lc : Lc x Le
TOG894393	TOG894393_1060	AGAgATTATCCTCTCTCCCCTTAATCTTTCcTGTTTCCTACCTCTCCTAACCTATGCAGC[A/C]CAAACACtTGATGGGAGGTGTGGTGTAaGACACACGAACAAAAAAGcCCACCCGCATGGT	0.977			C	A			C	A	Yes	LG3		Le x Le
TOG894818	TOG894818_145	GTTGATGGATACTRAGGAAAGCAAAGCACTCACYCGGACTATTCCAGCAACGAATGCACC[A/G]CAGTTAAATGTTCCCATGTCCTTTGGGATAGAAATGAATCTATAAACCAGATRTTCGTCA	0.977	G	G	A	G	G	G	A	G	Yes	LG1		Lc x Le : Le x Le
TOG894941	TOG894941_549	AGTGGATCTTCTGTATCTCCTGCGAACTTGGTAAACTTTGGAACTTTCCACCCTCgAGG[A/C]AATTCTGCCTGTAGCACATAATCTGCTAACGGGGAGGaAAAaTTTGGCCTtCTAAGgCcT	0.977		C		A			C	C				Le x Le
TOG895876	TOG895876_613	GAAATCGAGYTTGTTTCTTTTTTTGMTTGAGTAATTTGTTTATTCACCTCTGTTTATCA[T/C]TTTGTTCGGAAAGCACGACCTCTCRATTTATGACTAAAACTTTGACTGGTAAATGTACW	0.977	C	T	T	T	C	T	T	T			Yes	Lc x Lc : Lc x Le
TOG897062	TOG897062_305	ATTGGGCCACCCCATATATTTCCATATTCCTGATGTCTGGTATTTAGTACCGGCGTGAG[A/G]GTGTGTGTTAAAATTCAACATCAGACAATATATAGCTTATAAGTGGAGACAATTTTCA	0.977		G	A		G	G	A	--			Yes	Lc x Le
TOG899594	TOG899594_648	AATAGCACAAAGCATACGGTAAAATGTTATGAAATTTAATAAAAGCACTAACATCCCTCC[T/C]CATGCCCGTCCACACAAAGAAAAAAACAATTCCAAACCRTTAATGATAGRGCATGGGAGG	0.977	C	C	T				T	C	Yes	LG3		Lc x Le
TOG900046	TOG900046_158	GAGTCTACATTCAGAAGAGGACAAATAGATGcaATTGAAGGAATGGTATGTGCGTTGGTG[A/G]NACAAATGATTCTTACACTTTGAACTCCAACTACTTATCTCTTGCTTGTTTACTTAAAC	0.977	Indel		Indel		G	G	A	A			Yes	Lc x Le
TOG900190	TOG900190_1222	TGCTACATTCTATATTAACATTTCTAACMAGGCCTTGCACGAAAACTCAAAAAGTATTCT[T/G]GCATAACAATTTGTGCCAGACCAATAGGATGTTTTTGTAAGTAGCAATGCTCTATAACA	0.977	G	G	T	G			T	G	Yes	LG3	Yes	Lc x Le : Le x Le
TOG900849	TOG900849_286	CAAATATGGGAATTGGCATCACCATTCCCAAGGTGCTTGAGTTCTTTTTCCTTCATCTCT[A/T]GCATACGAGCCTGAAATCACAAATTTGCAACTCAAAAASGGTCCCTCAGCACACCTTTGT	0.977	A	A	T	T	A	A	T	T			Yes	Lc x Le
TOG901869	TOG901869_258	TTTTTTGGCAGGCTGGGCTTTTGCTGATTCTGTACTGCATAGGTTGGCTCCTCTTTGGGT[A/G]GGTGCTAGAGGATTAGAATTTACCTGGGAGTACATTTTACAGGGTCTAGAGGCCAATGCA	0.977	G	G	A	G	G	G	A	G	Yes	LG1	Yes	Lc x Le : Le x Le
TOG903855	TOG903855_190	AAGTTCATCGTATACCCATCAAGCACCTGCTCCCAATGCTTCACCATATGCTGTTTCAAC[T/G]ACATCGAATTCTTTAGTTTCTCAACCATCCAAGGATAAATTTGAGACAAAATCAACAGTT	0.977	T	T	G	G	T	T	G	G			Yes	Lc x Le
TOG904064	TOG904064_510	ATTTTGANTTTTTTTTGGTTTGNNNNNNATTTTGATTTGATTAGGCTAAAACCACAA[A/G]AAGATTGTTTGAGGTTGCAATGCAGGGTTGTAAACATGTTTCTCAACATGCCATCAAG	0.977	A	G					--	--				Lc x Lc
TOG928940	TOG928940_85	TGTTGTTATTCATGTCCCATACAGATTGAGGAAGGGTTTCCGCAAAATTCATGTCAGGCT[A/T]GTTAGGGAGCTTGAGAAGAAATTTAGCGGCAAGGTATGCCAAGTTTTTTATAGCCTTGAT	0.977	T	T	A	A			A	A			Yes	Lc x Le
TOG896252	TOG896252_897	TACAACATAGAACCTATCTTTTGTAGGCCTTTTACCACCAAACAATCGATCTCATATAA[T/C]GTCACAAaATCTACGCGGGAAATTTTTCCGTAAATTAGGGTGATACTTTTTTCTTTATT	0.978		C	T	C			--	--				Le x Le
TOG899482	TOG899482_563	AYGTTGTTAAGATTTGCTAATAATTCATTCCGGTAGGAGTAGGATTGGTTGAGATGTAAG[T/G]CTTGTTGAATCCTGGCCTCTTACACTAGTGAATTTGGTTAAACTTGANNAAAATGATGAT	0.978	G	G	T	G	G	G	T	G	Yes	LG1	Yes	Lc x Le : Le x Le
TOG900140	TOG900140_619	AGNNAGAGTTTTTGTTGAATGGATTTTGAGACCAAAATGAGTTTTAGTTCATTCGCATG[T/C]TTCAGCAGAGGCGTCTTTGTGGGTCTGCAACATGGGCTACAGTATAGGACCTCAAATTTG	0.978	C	C	T	C	C	C	T	C	Yes	LG3	Yes	Lc x Le : Le x Le
TOG903989	TOG903989_812	AGAAAAAGCAAAGCAgGACGATGAAAGAAACAACTACCATGAAAGCAATGCCATCATTTT[A/G]AAGTGACATTTCAAAGTCTCTAAGCAAAATTAATGAATTCTTTATTGAGTATCTgATAT	0.978	G		A		G	A	A	A			Yes	Lc x Lc : Lc x Le
TOG906260	TOG906260_332	TTTCCCTWTAACTTCATTTCCTATAGAATAAATTGATGTTTTGTCGGCATTTTCTGTTTT[A/G]TTTGTGCTACTGGATCAATACATTGAATTTTATTTTCAAATACTCTTAATTYGAGTATAA	0.978	G	G	A	A			A	A			Yes	Lc x Le
TOG919767	TOG919767_1101	TAAAATAAAACACATTGAATGACAAAGACCACAAAYGTCAACACCAAAACACACCCAAAC[A/G]TCATTTCAAAACATGATACTTGACACACCCATCCATATCTTGTGAAAATATTACATGCCC	0.978	A	A	G	G	A	A	G	G			Yes	Lc x Le
TOG897631	TOG897631_492	TGCTTTGTTTATGATTTTGGTTGTTTTTCTTNGTGGTTATCAAGGTTTTAAGTAGCGAT[T/C]GCGTAAAGACTTTAGCGACTTCGGTCGGTAGAGGTGTTGGATACTAATYGGTGGTCGCG	0.979	T	C	C	C	T	C	C	C			Yes	Lc x Lc : Lc x Le
TOG897996	TOG897996_798	ATMTCTCAGAGAGATGCATATTGATAGCGTTGTTGGGGAATGGGAACTCGTCAAGATG[A/G]AgATTTACACCTTCCAATGCTAGAGAAAGGtGTGAaCATACATCtCgGGaCtaaaaaACT	0.979			A	G			A	G				Le x Le
TOG899713	TOG899713_809	TAATTGGAATAAGACAGCAAACTTACGAAACTTTGTAGAACAGGAATATGTCTGACAA[T/G]GTTGCTATTCTGCAACTGCACGGTAATTACATGGCGTAATTAGGATAAGAATATAATGA	0.979	T	T	G	G	T	T	G	G			Yes	Lc x Le
TOG922756	TOG922756_286	AAATATCTCGGACGCAAATTTTTTGGGACGACTTCAGAGACCAAATTGACAGAGTCCCAA[A/C]AAGACTAATGTGATTAGCGGTTTTGATTTTTAGAAATCATTTTAGAATTNNGTGAATTTC	0.979	A	C		A			A	A				Lc x Lc
TOG901225	TOG901225_62	GAAATGGAAACAAGGGGTGAAGGAATCTCTAGCAAGGAAACAGAATCTTAGTTTTGC[A/T]GGTTGGAAGATGGATGATGATTCCACTTCTAGACTTGTTTCTCATGCCTACAACCTTAAA	0.98	A	A	T	T			T	T			Yes	Lc x Le
TOG901894	TOG901894_367	CCTCTAGTCTTGGCGGTGTGATTAGTATTGCGTATTGGAGGCAAGCTCACTGGCTTTTT[A/T]AATTTTTGTTTTGTGCACAACTTTTCATTGATTTATCTCATATTGTTATNNAAAGTTCAG	0.98	T	T	A	T	T	T	A	T	Yes	LG3	Yes	Lc x Le : Le x Le
TOG894171	TOG894171_63	TTTTttttttctcttcttttgtgtctgtgtcatcatGgccCCcATAATGTAAGTATCTAT[T/C]TGTAACCGCCTGACATCCATTTTATGCCCGTGTGAAAGCAGATCTTTTTATTTTTATTGT	0.981	T	T	C	C	T	T	C	C			Yes	Lc x Le
TOG898309	TOG898309_1046	NNNNNTGGAGTAACATGAAACAACACCATAAAAAATCAGTAACATCAATGCGTGAGGGA[A/T]NTCAGAGTTCTATTTTAGGACAACGGTAGAGAAGGAGACATCCCCTATTTCAAAGCATAT	0.981	Indel		Indel	Indel			T	T				Lc x Le
TOG901047	TOG901047_539	GCCCCGGAAAGTGAGGCCCGGATAACCAGACTTTATTGGCAGCATGCCACTGTACGATAA[A/T]GTGGCTTACACTGTGATGTACTTTGGTGTTGGCTTTCTAATAGAGGAGCAGATTCATGAC	0.981	A		T	A	A	A	T	A	Yes	LG3	Yes	Lc x Le : Le x Le
TOG902768	TOG902768_444	GAGACTAACATAGAATATAAGAACAGCAGATAAAAGCAAGAGGTGGGACACAAACAACA[T/C]AGAAATACACaAAATCTAGAGACGAAaTGTGGTAcCGCCtCgacaatacgaataacctca	0.981		C	C	T			C	T	Yes	LG3		Le x Le
TOG902802	TOG902802_1126	AAATTTTACAGAATCAAATCACTCAAAATCAATTTTCGTTCCCTTTAGaTAATTGTATTC[A/T]AAGGATTTTTGCTGCCATGAATCATAAAGCATGTGATATTGGGACTGACACTATTTATCA	0.981			A	T			A	T	Yes	LG7		Le x Le
TOG910743	TOG910743_1290	GACTTTGGTTTCCCACTTAGCGATACTTGTTCTGGCGGTGTTGTTCTTATGGTCAAACGC[A/G]TCCACTTTCATCAACAAGTAAGTTGCTTTTAGTGTGATTCAATTTGGCCTTTTGATGtAT	0.981	G	G	G	A	G	G	G	A	Yes	LG4		Le x Le
TOG898066	TOG898066_739	TGAACTTTTGCTTACCTGCTTTCAGGTACTGTGTGACATTATTCAAAATGATGCAGCGCT[T/G]NCCCAGAAGAAATtctATGAACTAAAGCTCTCTTTGCT	0.982	Indel	Indel	Indel	Indel			A	A				Lc x Lc : Lc x Le
TOG898093	TOG898093_1594	CAACTTCAAtAAGTACTCAATGTGAtCTTCTTCAGTTGCTGACTTGGCAATCATgTCgTC[A/C]ACATAGACCTCAATCTCTTTaTGCATCATATCATGGAACAAGGTAGTCATGGCCCTTTGA	0.982	C	C	A				C	C				Lc x Le
TOG900053	TOG900053_941	CTTCTAAGTCYAATTTATTTTTTGAACTATYCGTTTTCATATGCCTTGTTTTTGTTAT[A/G]TTTGTTTAGATCCGCTGCAAAACCNNAAAGATTAATACKTAAAATTTAATTATYGARTAA	0.982	G	G	A	G	G	G	A	G	Yes	LG7	Yes	Lc x Le : Le x Le
TOG901096	TOG901096_187	TGACAACACAGGGTATGGTGTGTGGTCTTTTTCCATGAAATCAACATATGCTTTACAT[T/C]GATGTACTCCTGCTTGCCCTTCAATAACCTGTAATTATTCAACACCATTCAGATGAATTT	0.982	T		C	C			C	C				Lc x Le
TOG894321	TOG894321_661	ATCCAATGAGCAGTATTCTGAATCAAAAATAGCAATCAACAATGTGCTTAACTCGTGCCC[A/G]AGAACTGCAAGGTACAAGATTTTCTAGAAGCTAGAAGGAATGTAGATGGAAAGGAATGCC	0.983	G		A		G	G	A	A			Yes	Lc x Le
TOG895526	TOG895526_92	TtctTTTGATGGGTGTGCTACATTTTTCCGTAGAGACAGATTCTCACATGTGAAGAAATA[T/C]GAGGTTGGAGTTTGCGTTTATGTGTGCAACAGTTRGTACCTTCAAGTATTTACTCAACAT	0.983	C	C	T	T	C	C	T	T			Yes	Lc x Le
TOG904988	TOG904988_90	GTGCTACAGTCAGAGCTCAGCCCTGTGGCCACTACATGCATTCTGCTTGCTTTCAGGTAA[A/G]TTTTGCACCCATTTTAAATTATATTCCCCTCCCAAACAAATTGAAATTGGTTGTGGATTC	0.983	G	G	G	A	G	G	G	A	Yes	LG4		Le x Le
TOG896253	TOG896253_325	AGTATTTAGTCAATGGAGTAAGAAAATTTAATAATGTGTCCATGTCCTCTTTATTCAAAT[A/T]AAAAATTGCCATGATGGCTGAAGAACGTGAAGACTAAACTAGCTTCAAATCCCCAAGGA	0.984	T		A		T	T	A	A			Yes	Lc x Le
TOG902588	TOG902588_818	CTCTCTGTCCCTTCCTWAATCTTTCCCTGAATATTGATGATCATGTGGAATTATGTGTCT[A/T]CCAAGGTTCTGAACCACTGATTCAtttggacgacagcatAccgacagcgccaggtgtaga	0.984	A	A	T		A	A	T	A			Yes	Lc x Le
TOG905278	TOG905278_248	GCATTGGGACACCCTATCTTCTSAGAATAGTGCAGGGTAGGTTTTTGGGAAGGCAACACT[C/G]ATTTGAGTTCCTTTTTATTGATCATTGCATGATTATTGCTCGCAAACATTTTTACTCTTA	0.984			C	G			G	G				Le x Le
TOG908563	TOG908563_400	GTTGATTATATCTGGTAGTTACATCATTCCATACCAAACACCAAAACATTATTTGAATTT[A/G]CAAATTTTCTGTTGCTGACGAACGTTAGTGGTAAGCAGGCATTCTGAGGAACTTATCCC	0.984	G	G	A	A	G	G	A	A			Yes	Lc x Le
TOG919479	TOG919479_453	ATTAACTGTTGRTATTAAATACCCAATGGTTCAATCTTTATTACAACAACCAAGCCTTAN[A/T]CCACTAAGTGGGGTCGACTACATGGGTCAACTTTCGCCATAATGTTTTATCCAGGGCCAT	0.984	A	A	Indel	A			T	A	Yes	LG2		Lc x Le : Le x Le
TOG896522	TOG896522_1370	AATCACTTAATTCAAAAACATAAACCKCACCGTCCCAAACCATTCTCTCCAAAACCCTCC[A/G]TTCAACATAAAAAACAAAGAAACACATATATAGGTATYAAAAAAAGACCATACAATTTGA	0.985	A	A	G	A	A	A	G	A	Yes	LG2	Yes	Lc x Le : Le x Le
TOG897619	TOG897619_498	ATCAAATTCGTAAGAATAAGGTTATTTTCAGCACTATTGGCCTCTGGTCAGTGCTCCTCA[A/G]CCAATTTCTTAACAATTAAAGGTGCACACGGTTGCARACTTTAACAAGCAGCCCGGGTAC	0.985	A	A	G	A	A	A	G	A	Yes	LG5	Yes	Lc x Le : Le x Le
TOG898116	TOG898116_519	GGATTTTTTCTAACMAAGTATGAAATAAAATTNNNGGTGGCCAGAATGGTGTTTTTATC[T/C]TTGTTGATTTGCATTTTTTTCTAGAGTAAATTNNNNNNNNNNNNAANNNNNNNNNNNNN	0.985		C	C	T	C	C	C	T	Yes	LG1		Le x Le
TOG902140	TOG902140_535	TATAATTCCAACACACGAGATGTTGAATCCACGATAAAGGCCAGCAATGCCATCAGACTT[A/T]AGAGTTTTACGGTAAACATCAACCATTCCATTGAATTGCCTCTCACCACCCTTCTTAGAA	0.985	T		A	A	T	T	A	A			Yes	Lc x Le
TOG902560	TOG902560_113	TTCTAAGAAGGGTGGTGAGAGGCAATTCAATGGAATGGTTGATGTTTACCGTAAAACTCT[A/T]AAGTCTGATGGCATTGCTGGCCTTTATCGTGGATTCAACATCTCGTGTGTTGGAATTATA	0.985	A		T	T	A	A	T	T			Yes	Lc x Le
TOG902629	TOG902629_814	AAGTAGTAGGACCCCYGTAGCACTAACACCTCTAGAAAAAATGTGTCATTGTCCGTATC[A/G]GTGTCAAACACCAACACGACACCGACCCTTGTGATTACGTTCAATTTATTTATTTTTCAA	0.985	G		A	G	--	--	A	--	Yes	LG2	Yes	Lc x Le : Le x Le
TOG906318	TOG906318_855	ACCACAACTTGTGGGGRAAAGATGGGTAATGTGGGCTCATCAATGGTTTTGGGTTCTGAC[A/T]GTTGTTATTTATTGCCAAATCTTCTTTAAATATATAGATTAGTGAGCACTTCATTGCTGA	0.985			A	T			A	T	Yes	LG5		Le x Le
TOG914633	TOG914633_255	GTCACTAAAAACAAAATATTGAAACGTAGCAAGAAATGTGCGAAAGGGGATGAAAGAAAG[A/G]GAAAAGAATGAACGAGAGAAGGTCAGCAAGTAATAAGACAGTTATCAATATAAGTCGGCA	0.985	A	A	G	G	A	A	G	G			Yes	Lc x Le
TOG894968	TOG894968_1115	AAAAACAAGATCTATAGATTGGAAAACAACRAGACCAAGAGTAAGAGAAACTAACCGN[T/C]TTTGATGGCTCCAGAATGGAAGCCATCCTAATTGGTTCCTCGAGAAGCAAGTGACTGGAA	0.986	Indel	Indel	Indel	Indel			A	A				Lc x Le : Le x Le
TOG896522	TOG896522_1067	TACTANNAACAACAANNNNNNNNNNNNCAACAACAACAAGGCCTTATCCCACTAAATGGG[A/G]TCGACTACATAGATCAACTTTCGTCATAATGTTCTATCTAGTACCATGCTTGTATCCAAA	0.986	G	G	G	A			G	A	Yes	LG2		Lc x Le : Le x Le
TOG896701	TOG896701_199	GATACCGAGGGTTCCAGTGATGGAAGTGATGGCAACACCACAGGGGTGAGAAATTTCTTG[A/C]TATTATAATTTTTCGCAATTGTGTACAYTAATAGTAATAKTCTCTTATTTAAAAATCYTT	0.986	C	C	A	C	C	C	A	C	Yes	LG6	Yes	Lc x Le : Le x Le
TOG897293	TOG897293_590	TCTTAAAATAACCAACTTGACATGCCTTGTGAGAAACAAGTTTCTAATGAGTCAGGACAT[T/C]TGAAAGGCTTTTTTGTAATGGGGACATGAATGTCTTCCTATACCTTTTTTGTAGGAACC	0.986		T	C	T	T	T	C	T	Yes	LG2	Yes	Le x Le
TOG899457	TOG899457_965	AAGTGCTTATGTTACTAAATCAGCTCAAGTAAATACAAATCGACCCCAACTTCTAGGCA[T/C]AACACTTACACAAGGTACCATTTTGTATCATGCTAGTGTCACGCACCGGTACACAGAGT	0.986	T	T	C				A	A				Lc x Le
TOG904805	TOG904805_1343	ATTTTggTCATATTTCTCCTTGAGAGCATTGAATTTGGTCTCTTGaTGCTGAGATCCCA[T/C]TTCAACTGGTTTTTCTCAGAGTTGCTTGTTAAGACGGCTTCCACCTCTTCCTTCTCT	0.986	C	C		T			G	G				Lc x Le
TOG923903	TOG923903_106	TATTTGgtGCCTGCTTTGATGCAgCTCGTGGTATTATTCCAGGCTTAAAGGTATGAT[A/G]TTTTTTTGGCAACCTGCTTGAAAACCATCTAGTTGATTACCTGATATGCAGTAYCGGA	0.986	G	G	A				G	G				Lc x Le
TOG894890	TOG894890_591	TGGTATCACTAACCTTATTCCACCATTCTGCTCTTCAACCTGTCCTTTGAATAAGGATN[T/G]TAGAGGCCTTCCTCCAACaccaACAACAA	0.987		Indel	Indel	Indel			A	A				Le x Le
TOG895863	TOG895863_290	TTCTTCatttctttataactgagacgtaatAatgtaggAAGGTGACCCACGTGAATTTTA[T/C]CAAACCATAAAAAGAGTTTTGGAAAGGAAGTGTTAGAAAGAATGTTATACAAAATGAGGC	0.987	C	C	T	T	C	C	T	T			Yes	Lc x Le
TOG896168	TOG896168_78	TACTTAACAGCCACAGATGCTGCTTCTGTTCCAGCAAGTGCACTTTGTGCTTGCAACCTG[A/G]TGATATTCATAAAGATCCATCTCGTGATTAAGAACTATTTTCTGAATTTTGAATCAAATC	0.987	G	G	A	A	G	G	A	A			Yes	Lc x Le
TOG896609	TOG896609_170	TGCGGATTGAAACAGAATNNNNAAAACAATTCTCAAACGTGTGGAGAAATGAAATGTTGC[A/G]GAAAGATTAAGAATGAACACTCGAACNGCAAGATTTATGGAGGTTCAGAGATTGATTTTT	0.987			G	A	A	A	G	A	Yes	LG6	Yes	Le x Le
TOG900259	TOG900259_724	GAGTAATTCGTCTGTTTCTTTATCAGGACCTGAACTGCTTGTCTGCTTCTCTACTTCTCT[T/G]GTCACTGGTACCATAACCACGGGTTCCTTCTCAACATTTCTGTTAGGAATAACTGGCGGA	0.987	T	G					A	A				Lc x Lc
TOG898883	TOG898883_942	AAAARCTATTATAAAAATGGTCGAAAAAGATTGAAAACAAAATGGAAAAGAAGCTAACT[A/G]ACCACTTTGAGAAAAAGCCGTTTGAATTGAAGTTTCTGAATCCCAGTAAGCTTCTGAGAC	0.988	A	A	G	A			A	A				Lc x Le : Le x Le
TOG930271	TOG930271_398	GAGTCCAACTACATTTCTTAGCATGGTATCAAAGCCTAGTTACGATCCCTACTATGAGGT[T/C]TCATCTATCGGGCCATCTACCATTATTTCCACGCTCCAGATGTCCAGTCCTGGCGTGAG	0.988	C	C	T	T	C	C	T	T				Lc x Le
TOG894226	TOG894226_189	GATGTGATTATAAATGGTAGGCAGAGGGGCCGGTCAACTAGCGATTAGTTCCAATCATAC[C/G]TGCAAGGCATGTTACTTCCCTTTTTCACAGTTTTATAATCCCCAACTAWATATGTCANNN	0.989	G	C	C	C			G	G				Lc x Lc : Lc x Le
TOG897281	TOG897281_301	GAAAAGTGAGTCAATCAGAACAAATGAGAAGTTTGGGCTTTGATTGTTTATAAGAACGAA[T/C]CAGGCTTGGTAAATGTTGACATGCAAAAAAGGTTATTGGAGAATATTATGGCAGATGTGC	0.989	C		T		C	C	T	C	Yes	LG7	Yes	Lc x Le
TOG908034	TOG908034_462	TAGGGTGCCTTTCTTTTTAAGGATGTGGCCAAGAGCGTTGGATTAGTTGCGCCTTTTAA[T/C]ACTCAAATCTGCAGCTAGAGAATAGTGACCAGCCGCAGTTTTGGCCACTATAGATAACT	0.989	T	T	C	T	T	T	TC	T	Yes	LG4	Yes	Lc x Le : Le x Le
TOG894314	TOG894314_949	AATCCTTGGAGATGGTCACTTTCCGGGCCAAACCAAGTTGTTCAATAGTGGTGTTTTC[A/C]ACAAGAAGGCCCAGATCATTGGCTTGGAACTCAGCACCTAGCAGTTAAAAGCATAAAATT	0.99	A	A	C		A	A	C	A	Yes	LG4	Yes	Lc x Le
TOG896361	TOG896361_847	TGGCGGTGTTGTTCTTATGGTCAAACGCRTCCACTTTCATCAACAAGTAAGTTGCTTTTA[C/G]TGTGATTCAATTTGGCCTTTTGATGATTTCCTTTTGAGTTGGTTGATTGAGTTtgcatg	0.99	G	G	G	C			G	C	Yes	LG4		Le x Le
TOG900371	TOG900371_78	TCCTAGTGGCCTCCCACAAACATGCTCTAACTCTGGTGCAAATGGACGTACGCAATCCGA[T/C]CTGAAAATCGTATAAACAAAACTCATAAGAAAAAAATTCTAATATACTGTCATGACATT	0.99	C	C	T	C	C	C	T	C	Yes	LG2	Yes	Lc x Le : Le x Le
TOG906843	TOG906843_101	CCAATGAGTCCTAATCTTGCTCTCGGGCGACTCATCAGAACACCGCTACCGGATACCCTG[T/C]AGAAAGAAATCAAACCAAACATAAGTGTCTTTGGTTGGTAAAAATTTAGTCTTCAACACG	0.99	C	C	C	T	C	C	C	T	Yes	LG1		Le x Le
TOG918269	TOG918269_113	TTTTAAATCTACGGGAATACCGGGGAAATTAATGTCAACTTTCAATTTGCCGGCA[A/G]CAGAGAAACTGTTCATTCATACCAACATTATAGCCAGTTATGCATAGTGATATTGGACAA	0.99	G	G	A	G	G	G	A	G	Yes	LG5	Yes	Le x Le
TOG898376	TOG898376_494	CACAKATACTCTGACACATATTTAACATGTGTGCAGATGTGTCGGTGTCTGAAACGTGT[A/C]TGATATGATACTCTAGAGAGGCGACGAGAGAAGAGAAAGATAYGGTAATTTGAGAAAAA	0.991			A	C	C	C	A	C	Yes	LG7	Yes	Le x Le
TOG901113	TOG901113_670	NNNNNNNNNNNNNNNNNNATGCTTCCGCCATAGACTGCAACGCCATTTGCCATAACATTG[T/C]TTTCTACCACAACTGCTACTCAACTTTCTGCTTTTAAAGTTTATTGTGATTACATTCTCA	0.991	T	T	C	C	T	T	C	C			Yes	Lc x Le
TOG928182	TOG928182_506	NNNNNNNGAACTCAAAAGATAGTTTGTTTTAAGAGCATCCAAAATATTGTTAAATGATA[T/C]GTCAATGCGGATGCAATAAGCATCTCTATGATATCATACCGATCAAATATCACTATCTT	0.991	T	C	C	C			C	C			Yes	Lc x Lc : Lc x Le
TOG900895	TOG900895_1076	TACtTCCAGCTCTGTCGCAATCTGAGGCAGCAGATGGACGAAAGCAACATGAGAGGT[T/C]CATATGTTGACCCAACAAATAGGTNNNGTGTTGAGACCTTTATCAAAACTCAACCAG	0.992			C	T			C	C				Lc x Lc : Lc x Le : Le x Le
TOG907233	TOG907233_1236	TTCAATTACTATCATTTTCTCAAACTATTACTAGTGTCCGACAAGTCAGTGTGGTGTCAG[T/G]NGTCTGTGTCAGACATGTCAATATTATGTCTGGTGTCTgTGTCTGACATGTCAGTGTT	0.992	Indel	Indel	Indel				C	C				Lc x Lc
TOG916363	TOG916363_362	GAGCTGTCCTTTGGTGAGAGAAAAANGTAATTAAAGAAAAGTAGAGCAGAACACTTCTTT[A/C]TTGATTCTCTCTTCCGCCCTCTTCCCTCTTGTTTCCCCTTCCCTCCTAACCATCTGATCA	0.992	A	A	C		A	A	C	C			Yes	Lc x Le
TOG920390	TOG920390_583	AAANAAAAcATTTCCTCGAGATACAAGGTGTTATCTCTCACATATGGTAAGATCACTGTG[A/G]TACCAGCTTGCATAGAGGCCAAAGTTGCAAGAGGGAAGCTTAAGACATTGCTTTGAAAGA	0.992	A	A	G		A	A	G	G			Yes	Lc x Le
TOG924480	TOG924480_996	TTGRAAACTCATGCTTTATCCYTACTTGTTAGATATTTTTGCATGATTAACAATAGAAAA[A/G]ATAGTTTGCATGCGGGCTTACAGTGCATGGTTTTAGTTTGCTCTTAGTTATGATTTGYTA	0.992			A	G	G	G	A	G	Yes	LG6	Yes	Le x Le
TOG897466	TOG897466_385	TTATCACAAGACCAAAAAAATTCCAAAAGCAGATGGCATAATAGAGCTTGTTTGGTCATC[A/T]AACCACCTCCCCAGGTTCAAGCTGTTCTACAAGGAAGTATCAGCAACTACAAGCAGGTAG	0.993	T	T	A	T			--	--				Lc x Le : Le x Le
TOG906969	TOG906969_651	TTGCCATGTCTAAACAAGTAACCTTTCCTTGCCCATCAATATGCACTGGTTCCACGCATG[A/T]CTCCATAAACATTTGAACTGTAGAGCTAAGAATCAGAGTCTTTCTATCAAAATGCGTCAC	0.993	A	A	T	A	A	A	T	A	Yes	LG5	Yes	Lc x Le : Le x Le
TOG908196	TOG908196_463	AACCACACTCTCTTAGTTCTTAGGCGCAGGACTGGACATATGGAGCATGACCCGAGATCC[A/C]GTATAGTAGGACCTTTCAGGTTCAGTTCATTACAAAAACCAAACCAAACTGTAACAATA	0.993	A	A	C	C	A	A	C	C				Lc x Le
TOG924092	TOG924092_455	TCAAGAGTATATTTTGTACTTATCTTGTTCATGAAGTGCATTTGTGGAAATACTAACA[T/C]GTGTTTGAGCAGGAACTGAAGCGATTCCCAACTTTCCAAGCTGAACTAGCTGCAGCAGCA	0.993	C	C	T	T	C	C	T	T			Yes	Lc x Le
TOG935618	TOG935618_732-733	TTCTTCTTGTGTTGGCACGGGTTCTGTACTGGTGcGAAATCTTGACTTTCTTGAGGAACN[A/T]CTGGAGGAAGAGATCGCGAATAAGAATTTGAGGGAGAAAACGCATGAATGCATTATGCG	0.993			MNP	MNP			T	T				Le x Le
TOG900261	TOG900261_492	ATAGACCAGAAGATTTCTACAACCAGAACACACAAGTTGACTCTGTGAACCTGAAAGCCA[A/G]ACAACTTCTGTTAAACATGCACTTAGAGGAATTTCACTGAGCAAATCTACATATCCATTT	0.994	A	A	G		A	A	G	A	Yes	LG6	Yes	Lc x Le
TOG919584	TOG919584_1112-1113	AAATCCCCCAAACAGTAAACCAAATcAgATTTAATTTTtGAACACACGCGCAAAAAAAAA[A/T]NGTTTCAATTCAACCGAATATTCTACCGTGAAACCAAAACTTAAACAATAAGACAATCGA	0.994	MNP	MNP					A	--				Lc x Le
TOG923561	TOG923561_479	AACCAAGTACGAGAGCTTTTAAGCATCAAAACAGGTTTTATGAACTTTAATCCCAACACC[A/G]TCCGTGACGAAAATTTGAGGAGAGGTGGTGACACCAACCAAATAGCATAGCATATGGAAA	0.994	G		G	A	G	G	A	G	Yes	LG4	Yes	Lc x Le : Le x Le
TOG906560	TOG906560_562	ATTTGAATTGGCCATARTGTGTAACAATGAGTAAAAACATCGGCATAAGAGCTGGAAA[C/G]AGACCTGGTTGTATTTTTCTAACCGCTCTCCTCTGCAAGGAGCTCCTGCTTTAATCTGAC	0.995	G	G	C	G	G	G	C	G	Yes	LG5	Yes	Lc x Le : Le x Le
TOG924088	TOG924088_216	CATCCCAAATCACAAAAAAATAGTGGTTTATTCAAATTCTACTATGCAGTGAAGCTGTA[A/G]CATCGCAATAGTCACACACCGATACTAACACGTCAACACCAGTAATAATTCTTAAAAAA	0.995	G	G	A	G	G	G	A	G	Yes	LG5	Yes	Lc x Le : Le x Le
TOG894415	TOG894415_274	TCTTWTATTGATGTATTCTCAATGTTGTGGTCATAACTGTTTTGGTTATGCTTAATGN[A/T]AATTGGTAGGGAGCTGCACACAAGGAGCGTTCTGGATTTGAGGGACCATGGACTTCMAAT	0.996	T	T	A	A	T	T	A	A			Yes	Lc x Le
TOG897171	TOG897171_1186	CCGCCCTATTCCAGGTTGGTTTTTTTAGTTTTGCTATTCTTTCTTTGCACATTCTAGTTT[T/C]CCCCTTTTTTGGGTGCAATTCTTTGTTTCCTTTCATTTTTCCTATTTGGATGCTTTGTGG	0.996			T	C	C	C	T	C	Yes	LG6	Yes	Le x Le
TOG897973	TOG897973_225	TTTAATGGTATATTAGGACAAGGATTGGTCCCAATTGTGGAGCCAGAGATCTTGCTTGA[T/C]GGAGAACATGGTATTGACAGAACTTTTGAAGTGGCCCARAAGGTTTGGGCTGAAGTTTTC	0.996	C	C	C	T			C	T	Yes	LG4		Le x Le
TOG894196	TOG894196_369	TAGTGGGTACCAAACATTAATTACCTGTACACCAGAAACCAAAGATCCAGCAAGGACACC[A/G]GATAGTGTTTCAACACCAAAAAAGATCCCAACAATAAGGGGWGTTAGCATAACAAGGGCA	0.997	A	A	G	A	A	A	G	A	Yes	LG6	Yes	Lc x Le : Le x Le
TOG902798	TOG902798_1033	GAGAAAAACTGTCAGGAAAAWTTTATCAGATTCAAATCGATGATCGTCGCAAAGTTTCTC[T/C]AGAAAGGAAGGTAAAAAATGAAGAGCTTTCTTACGAAAAGTAAATAACAGTCAATAAGAG	0.997			C	T			C	T	Yes	LG3		Le x Le
TOG903002	TOG903002_817	CWCTTTCATTTATTCAMTTTTTTAATATCTGTGAAATGGTCAACTGGGTCACTCAGTGG[A/G]ATTGAGGGAGTACACACTTAGCTAAAAGCATAAATGCTCAATCAATTGTCCAAACAGC	0.997	G	G	A	G			--	G				Lc x Le
TOG894098	TOG894098_643	AACACCAGAAAACTTAATCAATTTATCCTCACCAATCATAATCTCTTCAATGAGGTCACA[A/G]TGCCCAAGCTTAACAGAATCAGGGTTGTCAAAGGTTGAAGCAATATCACCACCAGTTACC	0.998	G	G	A	A	G	G	A	A			Yes	Lc x Le
TOG897963	TOG897963_1429	TAGACATGGTCCCAATCAAGTGAATCCAATCTTAATTTCAATACCTAGTGCCTAGACAGA[T/C]GCCTTGAGCACCAAGTGCTAGAGCAgCAACATAACCCC	0.998	T	C			T	C	--	--			Yes	Lc x Lc
TOG898816	TOG898816_242	AATTCCAATCACTTACTGCATAATCATCACGRCATTCACCTTGATGTGGTAGTAGATTA[A/T]ACAGTGCTCACCGGATAGCAGACCAATCATAGCCAGATGTAGAATTTGCAC	0.998	T		A	A	T	T	A	A			Yes	Lc x Le
TOG908682	TOG908682_271	TCAAAACTTTACATCTGGAATGGCATTGCATTGTTCTTCGGGTGGTTGGTACTGTCTAGC[A/G]TACTCTCGGTCTCAATTCTAATTCAATTATAGCACCCGCATTAGTTGCTTATGGCCATTG	0.998	G	G		A	G	G	A	A			Yes	Lc x Le
TOG895545	TOG895545_530	AAAAARAGCCCCAATAACTATWACCCTAAATAAAATTTTGTATTTTGAAAGCAGACAATN[A/G]AAAAAAAAAGCGAAATTCGCGGCACAAAACAACATAATTGAGTTATTAAAATTGAAAAAA	1	Indel		Indel				G	G				Lc x Le

## Sheet: C-KASP details
S.No.	Marker name	Allele X	Allele Y	Allele X primer	Allele Y primer	Common primer	Assay result*
							Polymorphic in LR-66 parents	Genotyped on LR-66	Mapped in LR-66	LeLG
1	LcC00148p533	A	G	GAAGGTGACCAAGTTCATGCTCCACAAAATCCATAGACTCAAACTATAAAAT	GAAGGTCGGAGTCAACGGATTCACAAAATCCATAGACTCAAACTATAAAAC	GTTGAAGTTGGAGTCTCTTTKGATTTGTTT	Y	Y	Y	LG03
2	LcC00449p255	A	G	GAAGGTGACCAAGTTCATGCTATTTAGTGGTCAACAATGAAGTGGACA	GAAGGTCGGAGTCAACGGATTAGTGGTCAACAATGAAGTGGACG	GTGATTCCCAAAACTTGAGCAACTTTCAT	Y	Y	Y	LG03
3	LcC00656p121	C	G	GAAGGTGACCAAGTTCATGCTACATCCCAACCTGGTCAGTCTC	GAAGGTCGGAGTCAACGGATTACATCCCAACCTGGTCAGTCTG	CCGTAAATTGTGGATGTCAGCCTCAT	N	N	N
4	LcC01183p864	G	T	GAAGGTGACCAAGTTCATGCTGGATGTTGTAGCCTTCCCTCG	GAAGGTCGGAGTCAACGGATTCGGATGTTGTAGCCTTCCCTCT	CTCTTCACAGCTWTGATCCCAAATATCAA	Y	Y	Y	LG04
5	LcC01418p424	C	T	GAAGGTGACCAAGTTCATGCTGAACTCTAAGAAATGGGTTGGTCTG	GAAGGTCGGAGTCAACGGATTGAACTCTAAGAAATGGGTTGGTCTA	GAAGCTKGGTACTCCTAGGGAGTA	Y	N*
6	LcC01482p297	A	C	GAAGGTGACCAAGTTCATGCTCAATTTTAACAATCCTAAGCTTTCTGATCTTA	GAAGGTCGGAGTCAACGGATTTTAACAATCCTAAGCTTTCTGATCTTC	GGGAAAGAAGATGCCTGGGAGGAT	Y	Y	N**
7	LcC01492p523	G	C	GAAGGTGACCAAGTTCATGCTAGAAATTTGAATAAAGTTTYGTTCAATTCTCG	GAAGGTCGGAGTCAACGGATTAGAAATTTGAATAAAGTTTYGTTCAATTCTCC	CTTGCAGTCAAGTGATATGTCATTYAGTA	Y	Y	Y	LG07
8	LcC01571p754	G	A	GAAGGTGACCAAGTTCATGCTAAATCATCAAATCAATGTTTACAATGGCTC	GAAGGTCGGAGTCAACGGATTGAAATCATCAAATCAATGTTTACAATGGCTT	ATATAATGTYTCCTTCTTAATCATAGTCAA	N	N	N
9	LcC02123p859	A	G	GAAGGTGACCAAGTTCATGCTTTCTGTTAATTGGTTGAGCTGGTTGA	GAAGGTCGGAGTCAACGGATTCTGTTAATTGGTTGAGCTGGTTGG	AAAATTTCTATGCAGTCTTTTCTCTACCTT	Y	Y	Y	LG03
10	LcC02242p597	G	A	GAAGGTGACCAAGTTCATGCTCAGTTTGCAAAGGGAATAATATTGTTAAG	GAAGGTCGGAGTCAACGGATTCCAGTTTGCAAAGGGAATAATATTGTTAAA	TATGGTTAAGGGAAAAATCACAGTTGCTTT	Y	Y	Y	LG01
11	LcC02299p673	G	T	GAAGGTGACCAAGTTCATGCTGCCATACAGATTGGAAGTCCTGC	GAAGGTCGGAGTCAACGGATTAGCCATACAGATTGGAAGTCCTGA	CAGGCCGAGAAGAAGATTGAGATGTA	Y	Y	Y	LG01
12	LcC02305p321	A	G	GAAGGTGACCAAGTTCATGCTCCTCTGTTGTTGAACCCTATAACAGT	GAAGGTCGGAGTCAACGGATTCTCTGTTGTTGAACCCTATAACAGC	GACATCAGTGTGTTCAAGGAGGGAA	N	N	N
13	LcC04093p259	G	A	GAAGGTGACCAAGTTCATGCTTGTCTTCAGAATCATTAATCTTTATTAATTCC	GAAGGTCGGAGTCAACGGATTGTCTTCAGAATCATTAATCTTTATTAATTCT	TGTCCCAGCCCTTGATTCTCARTTTAT	Y	Y	Y	LG03
14	LcC04188p422	G	C	GAAGGTGACCAAGTTCATGCTAAAACCTTTAATAGGAGTAATGCTAGC	GAAGGTCGGAGTCAACGGATTCTAAAACCTTTAATAGGAGTAATGCTAGG	GGAAATTCTTCTTCAAAGACAATACATGAA	Y	Y	Y	LG07
15	LcC05971p430	G	A	GAAGGTGACCAAGTTCATGCTATCTATGGTGGAATTGGTGCTATGG	GAAGGTCGGAGTCAACGGATTATCTATGGTGGAATTGGTGCTATGA	ATCAGATTGTCTGTGTCGTAGACAATGTA	Y	Y	Y	LG02
16	LcC07069p629	G	T	GAAGGTGACCAAGTTCATGCTCTGGTGGTTGTGATAATACTGTG	GAAGGTCGGAGTCAACGGATTGCTCTGGTGGTTGTGATAATACTGTT	ATCTTCCACTGYCCATTGCTAAGCTT	Y	Y	Y	LG02
17	LcC07101p680	C	T	GAAGGTGACCAAGTTCATGCTAGCTCAGGAGTATGCTCGGAAC	GAAGGTCGGAGTCAACGGATTGAGCTCAGGAGTATGCTCGGAAT	ACAGCATAACCATCAGCTATAGCAGAAAT	Y	Y	Y	LG05
18	LcC07178p91	T	C	GAAGGTGACCAAGTTCATGCTGGATATAGATGATAGAAATCAGAAACA	GAAGGTCGGAGTCAACGGATTGGATATAGATGATAGAAATCAGAAACG	GGCACATATCATATATAAGCGGATTCTYTT	Failed
19	LcC07268p396	T	C	GAAGGTGACCAAGTTCATGCTGCAAGGATTGGCTAAACCCAGGA	GAAGGTCGGAGTCAACGGATTCAAGGATTGGCTAAACCCAGGG	GCAAAGTAAATTGGATACAAATGGAGACAA	N	N	N
20	LcC07699p340	C	T	GAAGGTGACCAAGTTCATGCTCACTGGTTAGGTTAACCCTTGCC	GAAGGTCGGAGTCAACGGATTCACTGGTTAGGTTAACCCTTGCT	ATGTCCCCATAAGAGTTGAAACAAGCAA	Y	Y	Y	LG02
21	LcC14839p216	A	T	GAAGGTGACCAAGTTCATGCTGCTGGACCTCTTAGGCCAATA	GAAGGTCGGAGTCAACGGATTCTGCTGGACCTCTTAGGCCAATT	GAGAAAATCCTTTACCAGCTCGGAGTT	N	N	N
22	LcC17338p306	G	A	GAAGGTGACCAAGTTCATGCTGTTCGGTCTACCCCTAATGTGG	GAAGGTCGGAGTCAACGGATTATAGTTCGGTCTACCCCTAATGTGA	TTGAATGGCACTCAATTTCTGTAATTGCTA	Y	Y	N**
23	LcC17524p146	A	G	GAAGGTGACCAAGTTCATGCTGTGCAACTCATTCTGCATCATTCATA	GAAGGTCGGAGTCAACGGATTGTGCAACTCATTCTGCATCATTCATG	CAAATAGCTGCATTCCTTGCCAAATGAAA	Y	N*
24	LcC17908p518	T	C	GAAGGTGACCAAGTTCATGCTCAACCATTCTAGCGATGAAATCCTCA	GAAGGTCGGAGTCAACGGATTAACCATTCTAGCGATGAAATCCTCG	ATCAGGGAAGTTGAYGTTGGTTCTGAT	Y	Y	Y	LG05
25	LcC18912p290	T	A	GAAGGTGACCAAGTTCATGCTACTTCACAATCTTAGCTCATCAAGCAT	GAAGGTCGGAGTCAACGGATTACTTCACAATCTTAGCTCATCAAGCAA	GAACCAAGTCCTAGGGTTAGTGTGT	N	N	N
26	LcC20377p74	G	C	GAAGGTGACCAAGTTCATGCTGACGAAATCTTCCAGTCTCCAAATAC	GAAGGTCGGAGTCAACGGATTGACGAAATCTTCCAGTCTCCAAATAG	CGTGCAAATGGAGGACCAGTTCAA	Y	N*
27	LcC21592p727	A	G	GAAGGTGACCAAGTTCATGCTCAAGCAGCAGTGAAATTGAACCACT	GAAGGTCGGAGTCAACGGATTAAGCAGCAGTGAAATTGAACCACC	GGCKTCCACTGAATACAACTGGGAT	Failed
28	LcC23688p156	G	A	GAAGGTGACCAAGTTCATGCTCAATTCATTTCAATTTGGCAAGTCAAGC	GAAGGTCGGAGTCAACGGATTATCAATTCATTTCAATTTGGCAAGTCAAGT	CTCACTTTGCCAAACCCATGTGCAA	Y	Y	Y	LG05
29	LcC00558p100	T	A	GAAGGTGACCAAGTTCATGCTCCCTTGATTCAGACTCTTGCTAAAAT	GAAGGTCGGAGTCAACGGATTCCCTTGATTCAGACTCTTGCTAAAAA	CAACTGATTATAAGCCATCAGCTACATATA	Y	Y	Y	LG01
30	LcC14197p732	T	C	GAAGGTGACCAAGTTCATGCTGAGTTGTAGATTTGCAGGACATCCT	GAAGGTCGGAGTCAACGGATTAGTTGTAGATTTGCAGGACATCCC	ATAAMGGAAACTGACAGCTACATCGATAAA	Y	Y	Y	LG01
31	LcC06928p119	G	A	GAAGGTGACCAAGTTCATGCTTTAAGATTCTGAGATTCAGCTTGAGC	GAAGGTCGGAGTCAACGGATTATTTAAGATTCTGAGATTCAGCTTGAGT	CTTATCATCAACACTTTTGCTACTTTCT	Y	Y	Y	LG05
*=Cannot be genotyped on F2 individuals (Polymorphic on L01-827a and IG 72815)
**=Cannot be mapped (Segregation Distortion)
