# Supplementary material for: Genetic mapping of legume orthologs reveals high conservation of synteny between lentil species and the sequenced genomes of Medicago and chickpea
Source: Front Plant Sci. 2014 Dec 5;5:676. doi: 10.3389/fpls.2014.00676 (PMC4256995; doi:10.3389/fpls.2014.00676)
Supplement: Supplementary file 2 [file Table2.XLSX]

## Sheet: Le-Mt_TOGs
Table: Distribution of TOGs in Le by comparing mapped marker loci in Mt
Le-LGs	Total Le-TOGs	Distribution of TOGs mapped in Le coming from Mt-Chromosmes/Scaffold
		Chrm1	Chrm2	Chrm3	Chrm4	Chrm5	Chrm6	Chrm7	Chrm8	Scaffold0001	Total
LG1	50	39					2				41
LG2	51		31		3	1	9	1			45
LG3	54	1	1	36		2	1	2	1		44
LG4	62			3	34	3	1	2	12	1	56
LG5	57	1	1	3		36		1	1		43
LG6	53	1	1	3	1			37	1		44
LG7	50	1		1	22				19		43
Total	377	43	34	46	60	42	13	43	34	1	316
* Numbers in bold shows maximum number of TOGs mapped in a respective LG

## Sheet: Le-Ca_TOGs
Table: Distribution of TOGs in Le by comparing mapped marker loci in Ca
Le-LGs	Total Le-TOGs	Distribution of TOGs mapped in Le coming from Ca LGs
		Ca-LG1	Ca-LG2	Ca-LG3	Ca-LG4	Ca-LG5	Ca-LG6	Ca-LG7	Ca-LG8	Total
LG1	50	21								21
LG2	51		16			1	2	1		20
LG3	54			16	1				1	18
LG4	62		1		21					22
LG5	57	1	2			9	6			18
LG6	53			1	1			18		20
LG7	50			1		1			7	9
Total	377	22	19	18	23	11	8	19	8	128
* Numbers in bold shows maximum number of TOGs mapped in a respective LG
